# Supplementary material for: Health systems performance in health outcomes, health financing and COVID-19 pandemic: Lessons from 31 countries
Source: PLoS One. 2025 Oct 30;20(10):e0334693. doi: 10.1371/journal.pone.0334693 (PMC12574844; doi:10.1371/journal.pone.0334693)
Supplement: S1 File — (ZIP) [file pone.0334693.s001.zip]

Archive with 23 entries (20 files):
- Health/
- Health/Acia_Pasific.xlsx
- Health/Africa.xlsx
- Health/Europe_.xlsx
- Health/HALE Data.xlsx
- Health/HAQ index.xlsx
- Health/IRAN_.xlsx
- Health/Middle_East_.xlsx
- Health/NCD.xlsx
- Health/NorthAmerica.xlsx
- Health/Road_Injury data.csv
- Health/SouthAmerica.xlsx
- Covid/
- Covid/COVID_DATA (6_Region).xlsx
- Financing/
- Financing/Africa_Data.xlsx
- Financing/Asia_Pacific.xlsx
- Financing/Europe.xlsx
- Financing/GDP per Capita.xls
- Financing/Iran.xlsx
- Financing/Middle_East.xlsx
- Financing/North_America.xlsx
- Financing/South_America.xlsx
