# Supplementary material for: Health systems performance in health outcomes, health financing and COVID-19 pandemic: Lessons from 31 countries
Source: PLoS One. 2025 Oct 30;20(10):e0334693. doi: 10.1371/journal.pone.0334693 (PMC12574844; doi:10.1371/journal.pone.0334693)
Supplement: S1 File — (ZIP) [file pone.0334693.s001.zip › Health/Acia_Pasific.xlsx]

## Sheet: Asia_Pacific_Health
Australia	Neonatal mcwtality rate (per 1000 live births) Both sexes	Maternal mortality ratio (per 100 000 live births)
2019	2.36 [2.28 - 2.45]	5.1 [4.3— 6]
2018	2.34 [2.27 - 2.42]	4.4 [3.8 — 5.1]
2017	2.33 [2.25 - 2.41]	4.8 [4.2- 5.5]
2016	2.33 [2.25 - 2.41]	5.2 [4.6- 5.9]
2015	2.35 [2.27 - 2.43]	5.2 [4.6— 6]
2014	2.38 [2.3 - 2.47]	5.4 [4.8 - 6.2]
2013	2.44 [2.36 - 2.53]	6 [5.3 - 6.8]
2012	2.53 [2.44 - 2.61]	5.9 [5.3-6.5]
2011	2.63 [2.54 - 2.72]	5.9 [5.4-6.5]
2010	2.76 [2.66 - 2.85]	5.5 [5 - 6]
2009	2.89 [2.79 - 2.98]	5.4 [4.8— 6]
2008	3.01 [2.91 - 3.11]	4.9 [4.3- 5.6]
2007	3.11 [3.01 - 3.22]	5.1 [4.4- 5.9]
2006	3.2 [3.09 - 3.31]	4.6 [3.9 - 5.3]
2005	3.27 [3.16 - 3.38]	4.6 [3.9— 5.4]
2004	3.33 [3.21 - 3.44]	5.1 [4.3— 6]
2003	3.39 [3.27 - 3.5]	5.5 [4.7— 6.4]
2002	3.44 [3.32 - 3.55]	5.6 [4.8— 6.4]
2001	3.49 [3.37 - 3.6]	6 [5.2 -6.7]
2000	3.52 [3.41 - 3.64]	6.7 [5.9-7.5]
China	Neonatal mcwtality rate (per 1000 live births) Both sexes	Maternal mortality ratio (per 100 000 live births)
2019	3.74 [3.36 — 4.14]	20 [17 - 23]
2018	4.07 [3.68 - 4.49]	20 [17 - 23]
2017	4.45 [4.03- 4.89]	22 [19 - 25]
2016	4.87 [4.42 - 5.33]	23 [20 - 26]
2015	5.32 [4.83 - 5.83]	26 [23 - 29]
2014	5.82 [5.3 -6.37]	26 [23 - 29]
2013	6.37 [5.79 — 6.97]	28 [25 -31]
2012	6.96 [6.33- 7.62]	28 [25 -31]
2011	7.62 [6.94 - 8.33]	32 [29 - 36]
2010	8.36 7.61- 9.14]	33 [30 -37]
2009	9.22 [8.39 - 10.04]	34 [31 -37]
2008	10.19 [9.28 - 11.11]	38 [35 - 42]
2007	11.3 [10.27 - 12.32]	39 [36 — 44]
2006	12.54 [11.43 - 13.65]	43 [39 — 47]
2005	13.9 [12.68 - 15.13]	46 [41 - 51]
2004	15.36 [14.07 - 16.71]	49 [44 — 54]
2003	16.9 [15.51 - 18.38]	43 [39 - 48]
2002	18.43 [16.93 - 20.05]	54 [49 - 60]
2001	19.92 [18.33 - 21.64]	55 [50 - 62]
2000	21.33 [19.57 - 23.21]	58 [52 — 66]
Singapore	Neonatal mcwtality rate (per 1000 live births) Both sexes	Maternal mortality ratio (per 100 000 live births)
2019	0.89 [0.77 - 1.02]	6.2 [4.4-8.9]
2018	0.97 [0.86 - 1.09]	6.7 [4.8-9.3]
2017	1.03 [0.92 - 1.16]	7 [5.1 -9.7]
2016	1.08 [0.96 - 1.21]	7.1 [5.2 - 9.6]
2015	1.09 [0.98 - 1.22]	7.6 [5.7 - 10]
2014	1.09 [0.97 - 1.22]	7.9 [6 - 11]
2013	1.08 [0.97 - 1.21]	6.7 [5.2 - 8.9]
2012	1.09 [0.98 - 1.21]	8.4 [6.5 - 11]
2011	1.11 [0.99- 1.24]	7.6 [5.9 - 10]
2010	1.14 [1.02 - 1.26]	8.3 [6.5 - 11]
2009	1.16 [1.05 - 1.29]	8.4 [6.6 - 11]
2008	1.19 [1.07 - 1.32]	11 [8.6 - 14]
2007	1.21 [1.09 - 1.35]	11 [9 - 15]
2006	1.23 [1.1 -1.37]	12 [9.4 - 15]
2005	1.25 [1.13 - 1.39]	13 [10 -17]
2004	1.28 [1.16 - 1.42]	14 [11 - 18]
2003	1.33 [1.2 - 1.47]	14 [11 -19]
2002	1.4 [1.26 - 1.53]	14 [11 - 18]
2001	1.49 [1.35 - 1.63]	16 [13 - 20]
2000	1.61 [1.47 - 1.77]	15 [12 - 19]
Afghanistan	Neonatal mcwtality rate (per 1000 live births) Both sexes	Maternal mortality ratio (per 100 000 live births)
2019	35.97 [27.64 - 45.56]	644 [425 - 1047]
2018	36.95 [29.27 — 45.48]	663 [448- 1043]
2017	38.02 [30.88 - 45.62]	682 [468 - 1040]
2016	39.19 [32.63 - 46.17]	750 [528 - 1119]
2015	40.44 [34.34 - 46.92]	776 [557 - 1115]
2014	41.8 [36.09- 47.91]	785 [576 - 1091]
2013	43.13 [37.83 - 48.86]	821 [614 - 1106]
2012	44.52 [39.49 - 50]	833 [637 - 1095]
2011	45.98 [41.15 - 51.2]	884 [684 - 1149]
2010	47.43 [42.76 - 52.57]	899 [702 - 1156]
2009	48.88 [44.21 - 53.96]	913 [715 - 1162]
2008	50.36 [45.73 - 55.43]	962 [745 - 1222]
2007	51.77 [47.14 - 56.8]	1023 [781- 1302]
2006	53.16 [48.45 - 58.36]	1044 [782 - 1339]
2005	54.52 [49.68 - 59.89]	1103 [812 - 1422]
2004	55.86 [50.85 — 61.4]	1115 [807 - 1460]
2003	57.18 [51.96 - 62.93]	1196 [842 - 1570]
2002	58.48 [53.23 — 64.37]	1277 [879 - 1690]
2001	59.67 [54.3 - 65.87]	1273 [863 - 1708]
2000	60.96 [55.38 - 67.23]	1346 [888 - 1800]
New Zealand	Neonatal mcwtality rate (per 1000 live births) Both sexes	Maternal mortality ratio (per 100 000 live births)
2019	2.65 [2.25 — 3.07]	7.2 [5.2 - 8.9]
2018	2.73 [2.39 - 3.07]	7.9 [5.8-9.7]
2017	2.84 [2.56 - 3.11]	7.4 [5.6-9]
2016	2.97 [2.76 - 3.19]	7.8 [6 - 9.3]
2015	3.12 [2.94 - 3.31]	8.7 [6.8-10]
2014	3.24 [3.07 - 3.43]	8 [6.5 - 9.3]
2013	3.32 [3.14 - 3.51]	7.9 [6.5 - 9.1]
2012	3.34 [3.15 - 3.53]	9.6 [8.1 - 11]
2011	3.29 [3.11 - 3.49]	10 [8.9 - 12]
2010	3.19 [3.01 - 3.39]	9.9 [8.5 - 11]
2009	3.06 [2.88 - 3.24]	10 [8.8 - 12]
2008	2.94 [2.76 - 3.13]	9.5 [8.3 - 11]
2007	2.91 [2.72 - 3.1]	10 [8.9 - 12]
2006	2.99 [2.81 - 3.18]	11 [9.3 - 12]
2005	3.13 [2.94 - 3.33]	10 [8.6 - 12]
2004	3.27 [3.08 - 3.47]	12 [9.9 - 13]
2003	3.39 [3.19 - 3.59]	10 [8.9 - 12]
2002	3.47 [3.26 - 3.68]	10 [8.7 - 12]
2001	3.5 [3.3 - 3.7]	11 [9.3 - 13]
2000	3.5 [3.3 - 3.72]	11 [9.4 -13]
