# Supplementary material for: Health systems performance in health outcomes, health financing and COVID-19 pandemic: Lessons from 31 countries
Source: PLoS One. 2025 Oct 30;20(10):e0334693. doi: 10.1371/journal.pone.0334693 (PMC12574844; doi:10.1371/journal.pone.0334693)
Supplement: S1 File — (ZIP) [file pone.0334693.s001.zip › Health/Africa.xlsx]

## Sheet: Africa_HEALTH_Data
Niger		Neonatal mcwtality rate (per 1000 live births) Both sexes	Maternal mortality ratio (per 100 000 live births)
2019		33.94 [27.3— 42.47]	410 [287 - 602]
2018		33.93 [27.83 - 41.68]	432 [305 - 626]
2017		33.88 [28.14 - 41.01]	433 [310 - 617]
2016		33.84 [28.29 - 40.51]	468 [341- 659]
2015		33.78 [28.47 — 40.1]	491 [362 - 676]
2014		33.66 [28.6 - 39.64]	513 [382 - 697]
2013		33.67 [28.77 - 39.32]	536 [404- 712]
2012		33.73 [29.02 - 39.13]	561 [428- 732]
2011		33.92 [29.34 - 39.11]	576 [445- 741]
2010		34.2 [29.77 - 39.18]	594 [465 - 754]
2009		34.65 [30.27 - 39.53]	644 [511- 809]
2008		35.24 [30.9 - 39.95]	673 [539 - 838]
2007		35.97 [31.59 - 40.68]	704 [570 - 873]
2006		36.83 [32.35 - 41.52]	735 [597 - 907]
2005		37.74 [33.16 - 42.49]	768 [626 - 938]
2004		38.81 [34.06 - 43.75]	801 [654 - 979]
2003		39.97 [35.05 - 45.16]	863 [706 - 1061]
2002		41.27 [36.2- 46.63]	871 [711- 1074]
2001		42.72 [37.55 — 48.14]	878 [714 - 1082]
2000		44.12 [39.03 - 49.67]	867 [704 - 1075]
Uganda		Neonatal mcwtality rate (per 1000 live births) Both sexes	Maternal mortality ratio (per 100 000 live births)
2019		19.96 [14.56 - 27.13]	292 [198— 467]
2018		20.47 [15.49 - 26.92]	283 [196— 441]
2017		21.01 [16.5 - 26.71]	313 [221— 476]
2016		21.63 [17.52 - 26.7]	311 [222- 461]
2015		22.3 [18.59 - 26.78]	319 [232- 458]
2014		22.98 [19.6 - 26.94]	332 [246- 463]
2013		23.67 [20.52 - 27.25]	311 [233 - 422]
2012		24.31 [21.34 - 27.7]	334 [256— 445]
2011		24.9 [22.03 - 28.13]	359 [278- 468]
2010		25.43 [22.57 - 28.58]	372 [294- 480]
2009		25.96 [23.15 - 29.07]	391 [312 - 503]
2008		26.54 [23.8 - 29.54]	391 [316- 498]
2007		27.15 [24.33 - 30.14]	382 [310- 482]
2006		27.76 [24.88 - 30.8]	416 [337 - 519]
2005		28.43 [25.4 - 31.52]	435 [354 - 537]
2004		29.14 [26.08 - 32.36]	442 [360 - 540]
2003		29.96 [26.89 - 33.3]	449 [364 - 548]
2002		30.9 [27.64— 34.41]	453 [365 - 551]
2001		31.83 [28.4 - 35.47]	453 [362 - 552]
2000		32.69 [29.2 - 36.37]	461 [368 - 565]
Nigeria		Neonatal mcwtality rate (per 1000 live births) Both sexes	Maternal mortality ratio (per 100 000 live births)
2019		35.94 [27.45 - 47.39]	1122 [860 - 1636]
2018		36.39 [28.75 - 46.51]	1135 [877 - 1616]
2017		36.74 [29.71 - 45.77]	1127 [877 - 1548]
2016		37.02 [30.49 - 45.06]	1129 [890 - 1511]
2015		37.22 [31.24 - 44.26]	1113 [887— 1442]
2014		37.37 [31.82 - 43.63]	1135 [916— 1449]
2013		37.43 [32.35 - 43.09]	1109 [900 - 1389]
2012		37.59 [32.83 - 42.77]	1087 [889 - 1348]
2011		37.8 [33.26 - 42.67]	1070 [879 - 1313]
2010		38.1 [33.67 - 42.72]	1123 [928 - 1374]
2009		38.47 [34.15 - 42.97]	1101 [910 - 1337]
2008		38.9 [34.67 - 43.41]	1099 [905 - 1331]
2007		39.39 [35.24 - 43.89]	1081 [885 - 1312]
2006		40.07 [35.88 — 44.56]	1071 [874 - 1312]
2005		40.93 [36.72 - 45.42]	1073 [865 - 1326]
2004		41.91 [37.61 — 46.48]	1088 [860 - 1353]
2003		43.04 [38.7- 47.69]	1084 [839 - 1359]
2002		44.18 [39.86 - 48.82]	1112 [847— 1404]
2001		45.35 [40.9 - 50.08]	1127 [853— 1434]
2000		46.43 [42.02 - 51.23]	1148 [851- 1470]
Libya		Neonatal mcwtality rate (per 1000 live births) Both sexes	Maternal mortality ratio (per 100 000 live births)
2019		4.14 [1.79 - 10.45]	72 [31 -163]
2018		3.68 [1.63 - 9.05]	69 [30 -153]
2017		4.09 [1.87 - 9.89]	67 [30 -147]
2016		5.33 [2.5 - 12.63]	74 [33 -163]
2015		5.07 [2.45 - 11.8]	71 [32 -156]
2014		5.75 [2.87 - 12.97]	67 [30 — 144]
2013		3.37 [1.74 - 7.41]	70 [32 -148]
2012		3.86 [2.05 - 8.24]	66 [30 -136]
2011		7.62 [4.18 - 15.64]	62 [27 -139]
2010		3.66 [2.08 - 7.25]	57 [27 -119]
2009		3.77 [2.2 - 7.12]	56 [27 -115]
2008		3.88 [2.34 - 6.97]	51 [24 -105]
2007		4 [2.47 - 6.84]	54 [26 -108]
2006		4.12 [2.64 — 6.66]	52 [25 -102]
2005		4.23 [2.81 — 6.46]	50 [25 -97]
2004		4.33 [2.97 - 6.31]	49 [25 - 95]
2003		4.43 [3.1- 6.29]	52 [27 -101]
2002		4.55 [3.16 - 6.35]	56 [29 -107]
2001		4.7 [3.24— 6.46]	57 [30 -108]
2000		4.86 [3.31 — 6.6]	57 [31 -105]
Kenya		Neonatal mcwtality rate (per 1000 live births) Both sexes	Maternal mortality ratio (per 100 000 live births)
2019		19.4 [15.5 - 23.91]	503 [367 - 707]
2018		19.8 [16.1-23.95]	512 [377 - 708]
2017		20.23 [16.67 - 24.11]	490 [368 - 667]
2016		20.64 [17.26 - 24.29]	505 [383 - 674]
2015		21.06 [17.85 - 24.59]	483 [372 - 636]
2014		21.48 [18.44 - 24.85]	507 [396 - 659]
2013		21.9 [19.01 - 25.16]	516 [406 - 665]
2012		22.33 [19.54 - 25.44]	477 [379 - 606]
2011		22.75 [20.05 - 25.74]	473 [381-591]
2010		23.2 [20.51 - 26.14]	476 [385 - 584]
2009		23.68 [20.96 - 26.69]	464 [380 - 569]
2008		24.2 [21.4-27.27]	484 [397 - 587]
2007		24.72 [21.94 - 27.83]	494 [409- 600]
2006		25.25 [22.43 - 28.36]	493 [413 - 597]
2005		25.72 [22.92 - 28.81]	503 [421-609]
2004		26.13 [23.42 - 29.18]	504 [422 - 608]
2003		26.47 [23.83 - 29.41]	525 [439 - 632]
2002		26.78 [24.13 - 29.69]	536 [450 - 645]
2001		27.05 [24.45 - 29.98]	567 [474- 679]
2000		27.28 [24.61 - 30.24]	564 [470 - 674]
