# Supplementary material for: Health systems performance in health outcomes, health financing and COVID-19 pandemic: Lessons from 31 countries
Source: PLoS One. 2025 Oct 30;20(10):e0334693. doi: 10.1371/journal.pone.0334693 (PMC12574844; doi:10.1371/journal.pone.0334693)
Supplement: S1 File — (ZIP) [file pone.0334693.s001.zip › Health/Europe_.xlsx]

## Sheet: Europe_Health
Switzerland	Neonatal mcwtality rate (per 1000 live births) Both sexes	Maternal mortality ratio (per 100 000 live births)
2019	2.79 [2.66 - 2.93]	7.1 [5.4 - 9.9]
2018	2.83 [2.7 - 2.97]	7.4 [5.7 — 10]
2017	2.88 [2.75 - 3.01]	6.1 [4.8 - 8.2]
2016	2.93 [2.8 - 3.06]	8.1 [6.3 - 10]
2015	2.98 [2.84 - 3.11]	6.5 [5.1 - 8.3]
2014	3.01 [2.88 - 3.15]	6.7 [5.4— 8.4]
2013	3.04 [2.9 - 3.18]	7.2 [5.9- 9]
2012	3.07 [2.93 - 3.22]	7.4 [6 - 9.1]
2011	3.11 [2.97 - 3.25]	8.1 [6.7 - 9.9]
2010	3.15 [3.01 - 3.3]	8.1 [6.7
2009	3.19 [3.05 - 3.34]	7.8 [6.5 - 9.5]
2008	3.22 [3.07 - 3.38]	8.2 [6.9
2007	3.25 [3.09 — 3.4]	8.4 [7 -10]
2006	3.26 [3.11 - 3.41]	8.9 [7.4- 11]
2005	3.28 [3.13 - 3.43]	9.4 [7.8- 11]
2004	3.32 [3.16 - 3.47]	8.9 [7.3 - 11]
2003	3.37 [3.21 - 3.53]	8.9 [7.2 - 11]
2002	3.42 [3.26 - 3.59]	9.2 [7.4- 11]
2001	3.45 [3.29 - 3.62]	8.6 [6.8 - 10]
2000	3.46 [3.3 - 3.63]	7.9 [6.2 - 9.7]
Kingdom	Neonatal mcwtality rate (per 1000 live births) Both sexes	Maternal mortality ratio (per 100 000 live births)
2019	2.84 [2.76 - 2.93]	9.2 [8.5 - 10]
2018	2.83 [2.75 - 2.91]	9.2 [8.6 - 9.8]
2017	2.8 [2.72 - 2.88]	8.5 [8.1- 9]
2016	2.76 [2.68 - 2.84]	8.5 [8.1- 9]
2015	2.73 [2.66 - 2.81]	8.4 [7.9- 8.9]
2014	2.74 [2.66 - 2.82]	8.5 [8 - 8.9]
2013	2.78 [2.7 - 2.87]	8.4 [7.9- 8.8]
2012	2.86 [2.78 - 2.95]	8.3 [7.9- 8.7]
2011	2.96 [2.87 - 3.05]	9.1 [8.6— 9.4]
2010	3.04 [2.95 - 3.13]	9.5 [9.1 - 10]
2009	3.13 [3.04 - 3.23]	10 [9.6 -11]
2008	3.23 [3.14 - 3.33]	11 [9.9 -11]
2007	3.33 [3.23 - 3.43]	11 [10 -11]
2006	3.41 [3.31 - 3.52]	11 [10 - 12]
2005	3.47 [3.37 - 3.58]	11 [10 - 12]
2004	3.52 [3.41 - 3.63]	11 [10 - 12]
2003	3.57 [3.46 - 3.68]	11 [11 -12]
2002	3.63 [3.53 - 3.74]	11 [11 - 12]
2001	3.7 [3.59 - 3.82]	11 [10 - 12]
2000	3.77 [3.67 - 3.88]	11 [10 - 12]
Ukrain	Neonatal mcwtality rate (per 1000 live births) Both sexes	Maternal mortality ratio (per 100 000 live births)
2019	4.98 [1.88 - 7.43]	9.3 [7.3 - 12]
2018	5.09 [2.01 - 7.55]	11 [9.1 - 14]
2017	5.22 [2.15 - 7.69]	11 [8.7 -13]
2016	5.38 [2.31 - 7.85]	10 [8.7 - 12]
2015	5.54 [2.5 -8.02]	11 [9.3 - 13]
2014	5.74 [2.71	12 [10 - 14]
2013	5.97 [2.97 - 8.45]	16 [14 -19]
2012	6.23 [3.25 - 8.7]	17 [14 - 19]
2011	6.54 [3.6 -8.99]	15 [13 - 18]
2010	6.88 [3.98 - 9.26]	17 [15 - 20]
2009	7.22 [4.45 - 9.51]	17 [15 - 20]
2008	7.57 [4.95 - 9.69]	19 [16 - 22]
2007	7.9 [5.51 - 9.78]	21 [18 - 24]
2006	8.22 [6.13 - 9.78]	23 [19 - 26]
2005	8.55 [6.67 - 9.9]	21 [18 - 24]
2004	8.95 7.18 - 10.26]	22 [19 - 25]
2003	9.41 7.66 - 10.83]	25 [21 -29]
2002	9.92 [8.18 - 11.49]	28 [24 - 33]
2001	10.45 [8.67 - 12.19]	32 [27 -38]
2000	10.96 [9.14 - 12.91]	36 [31 - 42]
Germany	Neonatal mcwtality rate (per 1000 live births) Both sexes	Maternal mortality ratio (per 100 000 live births)
2019	2.27 [2.2 - 2.34]	4.4 [3.7 - 5.2]
2018	2.28 [2.21 - 2.35]	4.7 [3.9
2017	2.28 [2.21 - 2.36]	4.7 [4 - 5.5]
2016	2.29 [2.22 - 2.36]	5 [4.3 - 5.8]
2015	2.3 [2.23 - 2.37]	4.6 [4 - 5.3]
2014	2.3 [2.23 - 2.37]	4.7 [4.1
2013	2.29 [2.22 - 2.36]	5.4 [4.7 — 6.1]
2012	2.28 [2.21 - 2.36]	5.5 [4.8
2011	2.28 [2.21 - 2.36]	6 [5.2 - 6.8]
2010	2.3 [2.23 - 2.38]	6.2 [5.4- 7]
2009	2.36 [2.29 - 2.44]	6.5 [5.7— 7.4]
2008	2.45 [2.37 - 2.53]	6.5 [5.7 - 7.3]
2007	2.52 [2.44 - 2.61]	6.5 [5.7 - 7.3]
2006	2.57 [2.49 - 2.65]	5.4 [4.7- 6.1]
2005	2.61 [2.52 - 2.69]	6.9 [6 - 7.8]
2004	2.64 [2.56 - 2.73]	6.9 [5.9 - 7.8]
2003	2.68 [2.6 - 2.77]	7.2 [6.2 - 8.1]
2002	2.72 [2.63 - 2.81]	7.3 [6.2 - 8.2]
2001	2.75 [2.66 - 2.84]	7.2 [6.2 - 8.1]
2000	2.77 [2.68 - 2.87]	7.2 [6.2 - 8.1]
Luxamburg	Neonatal mcwtality rate (per 1000 live births) Both sexes	Maternal mortality ratio (per 100 000 live births)
2019	1.69 [1.32 - 2.18]	6.4 [3.8
2018	1.68 [1.36 - 2.1]	6.6 [4 - 12]
2017	1.66 [1.38 - 2.02]	6.7 [4.1
2016	1.63 [1.38 - 1.94]	6.3 [3.9
2015	1.6 [1.36 - 1.89]	6.9 [4.3
2014	1.57 [1.35 - 1.84]	6.3 [4 - 10]
2013	1.56 [1.34 - 1.82]	8.3 [5.3
2012	1.55 [1.33 - 1.8]	8.5 [5.5 - 14]
2011	1.54 [1.32 - 1.79]	7 [4.5 — 11]
2010	1.54 [1.31 - 1.8]	8.3 [5.4- 13]
2009	1.56 [1.32 - 1.82]	8.5 [5.6 - 13]
2008	1.58 [1.34 - 1.84]	10 [6.9 - 16]
2007	1.61 [1.36 - 1.88]	9.2 [6.2 - 14]
2006	1.66 [1.41 - 1.92]	11 [7.6 -17]
2005	1.72 [1.46 - 1.98]	11 [7.2 - 16]
2004	1.79 [1.53 - 2.08]	10 [7.1 - 15]
2003	1.9 [1.6 - 2.19]	12 [8.3 - 18]
2002	2.01 [1.7 - 2.32]	11 [7.7 - 16]
2001	2.14 [1.83 - 2.46]	11 [7.9 - 16]
2000	2.28 [1.96 - 2.62]	9.3 [6.5 - 13]
