# Supplementary material for: Health systems performance in health outcomes, health financing and COVID-19 pandemic: Lessons from 31 countries
Source: PLoS One. 2025 Oct 30;20(10):e0334693. doi: 10.1371/journal.pone.0334693 (PMC12574844; doi:10.1371/journal.pone.0334693)
Supplement: S1 File — (ZIP) [file pone.0334693.s001.zip › Health/HALE Data.xlsx]

## Sheet: Africa
measure	location	year	val	upper	lower
HALE (Healthy life expectancy)	Libya	2000	64.9703	67.6578	61.9267
HALE (Healthy life expectancy)	Libya	2001	65.0643	67.751	62.0076
HALE (Healthy life expectancy)	Libya	2002	65.0679	67.7041	61.9748
HALE (Healthy life expectancy)	Libya	2003	65.4126	67.9908	62.3218
HALE (Healthy life expectancy)	Libya	2004	66.0056	68.6017	62.9859
HALE (Healthy life expectancy)	Libya	2005	66.2697	68.992	63.2513
HALE (Healthy life expectancy)	Libya	2006	66.3368	69.0823	63.2707
HALE (Healthy life expectancy)	Libya	2007	65.7134	68.3808	62.7474
HALE (Healthy life expectancy)	Libya	2008	65.5843	68.2183	62.6442
HALE (Healthy life expectancy)	Libya	2009	65.4229	68.051	62.5253
HALE (Healthy life expectancy)	Libya	2010	65.7426	68.4102	62.7336
HALE (Healthy life expectancy)	Libya	2011	63.0992	65.77	60.2045
HALE (Healthy life expectancy)	Libya	2012	65.8817	68.6384	62.893
HALE (Healthy life expectancy)	Libya	2013	66.015	68.8046	62.9166
HALE (Healthy life expectancy)	Libya	2014	64.0494	66.8898	61.0155
HALE (Healthy life expectancy)	Libya	2015	64.3031	67.2053	61.195
HALE (Healthy life expectancy)	Libya	2016	63.9765	67.001	60.8262
HALE (Healthy life expectancy)	Libya	2017	65.0613	68.1833	61.68
HALE (Healthy life expectancy)	Libya	2018	65.1058	68.2876	61.4084
HALE (Healthy life expectancy)	Libya	2019	65.316	68.6472	61.8128
HALE (Healthy life expectancy)	Kenya	2000	47.933	50.6103	45.2056
HALE (Healthy life expectancy)	Kenya	2001	48.0367	50.4655	45.5026
HALE (Healthy life expectancy)	Kenya	2002	48.1694	50.6916	45.8591
HALE (Healthy life expectancy)	Kenya	2003	48.3765	50.6681	46.118
HALE (Healthy life expectancy)	Kenya	2004	48.8373	51.065	46.6222
HALE (Healthy life expectancy)	Kenya	2005	49.5172	51.4998	47.391
HALE (Healthy life expectancy)	Kenya	2006	50.3685	52.4152	48.1682
HALE (Healthy life expectancy)	Kenya	2007	51.3053	53.2697	49.1675
HALE (Healthy life expectancy)	Kenya	2008	52.0855	54.06	49.9561
HALE (Healthy life expectancy)	Kenya	2009	52.9636	54.9702	50.8211
HALE (Healthy life expectancy)	Kenya	2010	53.7061	55.7456	51.4808
HALE (Healthy life expectancy)	Kenya	2011	54.3764	56.441	52.083
HALE (Healthy life expectancy)	Kenya	2012	54.9708	57.1552	52.615
HALE (Healthy life expectancy)	Kenya	2013	55.4398	57.5067	53.0995
HALE (Healthy life expectancy)	Kenya	2014	55.924	58.0945	53.3933
HALE (Healthy life expectancy)	Kenya	2015	56.4985	58.7191	54.0919
HALE (Healthy life expectancy)	Kenya	2016	57.0767	59.3475	54.6559
HALE (Healthy life expectancy)	Kenya	2017	57.5404	59.7879	55.0294
HALE (Healthy life expectancy)	Kenya	2018	57.9226	60.2562	55.2981
HALE (Healthy life expectancy)	Kenya	2019	58.2531	60.667	55.532
HALE (Healthy life expectancy)	Uganda	2000	43.1631	45.4628	40.7599
HALE (Healthy life expectancy)	Uganda	2001	43.8253	46.0886	41.5165
HALE (Healthy life expectancy)	Uganda	2002	44.4334	46.6499	42.134
HALE (Healthy life expectancy)	Uganda	2003	45.0925	47.3016	42.8544
HALE (Healthy life expectancy)	Uganda	2004	45.7937	47.9271	43.6454
HALE (Healthy life expectancy)	Uganda	2005	46.9718	49.1192	44.6091
HALE (Healthy life expectancy)	Uganda	2006	48.275	50.5125	45.8784
HALE (Healthy life expectancy)	Uganda	2007	49.2142	51.5363	46.7474
HALE (Healthy life expectancy)	Uganda	2008	50.1782	52.571	47.7696
HALE (Healthy life expectancy)	Uganda	2009	51.0576	53.5151	48.5384
HALE (Healthy life expectancy)	Uganda	2010	51.7657	54.3898	49.1644
HALE (Healthy life expectancy)	Uganda	2011	52.6496	55.3261	50.0383
HALE (Healthy life expectancy)	Uganda	2012	53.5798	56.3209	50.8973
HALE (Healthy life expectancy)	Uganda	2013	54.4723	57.1453	51.7112
HALE (Healthy life expectancy)	Uganda	2014	55.1492	57.8108	52.3394
HALE (Healthy life expectancy)	Uganda	2015	55.7276	58.4287	52.9237
HALE (Healthy life expectancy)	Uganda	2016	55.8431	58.5191	52.9883
HALE (Healthy life expectancy)	Uganda	2017	56.6735	59.4484	53.8381
HALE (Healthy life expectancy)	Uganda	2018	57.2843	60.0569	54.3565
HALE (Healthy life expectancy)	Uganda	2019	57.7546	60.6279	54.7723
HALE (Healthy life expectancy)	Niger	2000	45.6019	48.041	43.1347
HALE (Healthy life expectancy)	Niger	2001	46.0209	48.4989	43.5644
HALE (Healthy life expectancy)	Niger	2002	46.8393	49.2192	44.4416
HALE (Healthy life expectancy)	Niger	2003	47.29	49.6371	44.9299
HALE (Healthy life expectancy)	Niger	2004	48.4019	50.7399	45.9683
HALE (Healthy life expectancy)	Niger	2005	48.9521	51.3117	46.4505
HALE (Healthy life expectancy)	Niger	2006	49.8671	52.2735	47.3648
HALE (Healthy life expectancy)	Niger	2007	50.3695	52.9029	47.8698
HALE (Healthy life expectancy)	Niger	2008	51.3202	53.9422	48.6968
HALE (Healthy life expectancy)	Niger	2009	51.7516	54.4115	49.0344
HALE (Healthy life expectancy)	Niger	2010	52.0597	54.7515	49.245
HALE (Healthy life expectancy)	Niger	2011	52.3165	55.0527	49.412
HALE (Healthy life expectancy)	Niger	2012	52.5501	55.4643	49.4311
HALE (Healthy life expectancy)	Niger	2013	52.9065	55.9534	49.7691
HALE (Healthy life expectancy)	Niger	2014	53.2521	56.4878	49.9348
HALE (Healthy life expectancy)	Niger	2015	53.5032	56.8806	50.1336
HALE (Healthy life expectancy)	Niger	2016	53.8665	57.4169	50.3456
HALE (Healthy life expectancy)	Niger	2017	54.2355	57.7673	50.5502
HALE (Healthy life expectancy)	Niger	2018	54.6331	58.1988	50.9018
HALE (Healthy life expectancy)	Niger	2019	55.0591	58.5485	51.1865
HALE (Healthy life expectancy)	Nigeria	2000	47.482	50.1157	44.8588
HALE (Healthy life expectancy)	Nigeria	2001	47.6576	50.4086	45.027
HALE (Healthy life expectancy)	Nigeria	2002	47.9169	50.4938	45.319
HALE (Healthy life expectancy)	Nigeria	2003	48.2989	50.8895	45.5915
HALE (Healthy life expectancy)	Nigeria	2004	48.7421	51.1791	46.0258
HALE (Healthy life expectancy)	Nigeria	2005	49.309	51.8876	46.5426
HALE (Healthy life expectancy)	Nigeria	2006	49.8486	52.324	46.9337
HALE (Healthy life expectancy)	Nigeria	2007	50.4405	53.0295	47.6085
HALE (Healthy life expectancy)	Nigeria	2008	50.9909	53.7765	48.1833
HALE (Healthy life expectancy)	Nigeria	2009	51.5097	54.0818	48.6546
HALE (Healthy life expectancy)	Nigeria	2010	52.0299	54.6831	49.085
HALE (Healthy life expectancy)	Nigeria	2011	52.5012	55.0891	49.7783
HALE (Healthy life expectancy)	Nigeria	2012	52.9447	55.794	50.148
HALE (Healthy life expectancy)	Nigeria	2013	53.3505	55.8335	50.3796
HALE (Healthy life expectancy)	Nigeria	2014	53.6844	56.3852	50.8091
HALE (Healthy life expectancy)	Nigeria	2015	54.1288	56.9647	51.3209
HALE (Healthy life expectancy)	Nigeria	2016	54.6375	57.5222	51.6799
HALE (Healthy life expectancy)	Nigeria	2017	55.1117	57.8545	52.1443
HALE (Healthy life expectancy)	Nigeria	2018	55.547	58.4924	52.6029
HALE (Healthy life expectancy)	Nigeria	2019	56.0387	58.8628	52.9534

## Sheet: Asia_Pacific
measure	location	year	val	upper	lower
HALE (Healthy life expectancy)	China	2000	63.4173	65.5386	61.0707
HALE (Healthy life expectancy)	China	2001	63.7346	65.9334	61.4589
HALE (Healthy life expectancy)	China	2002	64.0267	66.0984	61.6145
HALE (Healthy life expectancy)	China	2003	64.3006	66.3665	62.0864
HALE (Healthy life expectancy)	China	2004	64.4867	66.5683	62.1794
HALE (Healthy life expectancy)	China	2005	64.8561	66.9036	62.5746
HALE (Healthy life expectancy)	China	2006	65.4163	67.6115	62.9673
HALE (Healthy life expectancy)	China	2007	65.8667	68.0033	63.3937
HALE (Healthy life expectancy)	China	2008	66.0037	68.1979	63.5851
HALE (Healthy life expectancy)	China	2009	66.3771	68.5754	64.0429
HALE (Healthy life expectancy)	China	2010	66.5818	68.7967	64.135
HALE (Healthy life expectancy)	China	2011	66.8762	69.0989	64.3914
HALE (Healthy life expectancy)	China	2012	67.2103	69.3794	64.8914
HALE (Healthy life expectancy)	China	2013	67.4962	69.7426	65.0373
HALE (Healthy life expectancy)	China	2014	67.7403	69.9431	65.1751
HALE (Healthy life expectancy)	China	2015	67.9885	70.3252	65.4133
HALE (Healthy life expectancy)	China	2016	68.124	70.5684	65.5088
HALE (Healthy life expectancy)	China	2017	68.2827	70.7594	65.7364
HALE (Healthy life expectancy)	China	2018	68.4248	70.837	65.6408
HALE (Healthy life expectancy)	China	2019	68.5261	70.9725	65.8753
HALE (Healthy life expectancy)	Singapore	2000	69.8958	72.2814	67.1075
HALE (Healthy life expectancy)	Singapore	2001	70.2794	72.6579	67.4547
HALE (Healthy life expectancy)	Singapore	2002	70.5321	72.9113	67.6907
HALE (Healthy life expectancy)	Singapore	2003	70.7871	73.2118	67.9427
HALE (Healthy life expectancy)	Singapore	2004	71.0545	73.4739	68.1702
HALE (Healthy life expectancy)	Singapore	2005	71.5773	74.0379	68.6551
HALE (Healthy life expectancy)	Singapore	2006	71.8257	74.3046	68.902
HALE (Healthy life expectancy)	Singapore	2007	72.0203	74.5098	69.0784
HALE (Healthy life expectancy)	Singapore	2008	72.2733	74.7387	69.3362
HALE (Healthy life expectancy)	Singapore	2009	72.613	75.0867	69.6574
HALE (Healthy life expectancy)	Singapore	2010	72.8425	75.3193	69.8698
HALE (Healthy life expectancy)	Singapore	2011	73.1029	75.6147	70.0828
HALE (Healthy life expectancy)	Singapore	2012	73.2267	75.7585	70.2068
HALE (Healthy life expectancy)	Singapore	2013	73.4422	75.9654	70.3945
HALE (Healthy life expectancy)	Singapore	2014	73.6705	76.227	70.6647
HALE (Healthy life expectancy)	Singapore	2015	73.9039	76.5069	70.8747
HALE (Healthy life expectancy)	Singapore	2016	74.1691	76.7546	71.1505
HALE (Healthy life expectancy)	Singapore	2017	74.3982	76.9988	71.4011
HALE (Healthy life expectancy)	Singapore	2018	74.4152	77.0143	71.3696
HALE (Healthy life expectancy)	Singapore	2019	74.4814	77.1017	71.3947
HALE (Healthy life expectancy)	Australia	2000	68.0045	70.9545	64.5914
HALE (Healthy life expectancy)	Australia	2001	68.247	71.2136	64.8347
HALE (Healthy life expectancy)	Australia	2002	68.3991	71.389	65.0412
HALE (Healthy life expectancy)	Australia	2003	68.625	71.5926	65.2636
HALE (Healthy life expectancy)	Australia	2004	68.8513	71.862	65.4599
HALE (Healthy life expectancy)	Australia	2005	69.0767	72.1172	65.6746
HALE (Healthy life expectancy)	Australia	2006	69.2492	72.3128	65.8255
HALE (Healthy life expectancy)	Australia	2007	69.3017	72.3796	65.8658
HALE (Healthy life expectancy)	Australia	2008	69.3843	72.4477	65.9333
HALE (Healthy life expectancy)	Australia	2009	69.5334	72.5994	66.0587
HALE (Healthy life expectancy)	Australia	2010	69.7131	72.7996	66.2052
HALE (Healthy life expectancy)	Australia	2011	69.8509	72.9415	66.3167
HALE (Healthy life expectancy)	Australia	2012	70.0895	73.1855	66.5463
HALE (Healthy life expectancy)	Australia	2013	70.24	73.3275	66.6881
HALE (Healthy life expectancy)	Australia	2014	70.2871	73.3916	66.7292
HALE (Healthy life expectancy)	Australia	2015	70.3068	73.4113	66.7637
HALE (Healthy life expectancy)	Australia	2016	70.4	73.5074	66.8233
HALE (Healthy life expectancy)	Australia	2017	70.3705	73.5006	66.786
HALE (Healthy life expectancy)	Australia	2018	70.2981	73.4486	66.7106
HALE (Healthy life expectancy)	Australia	2019	70.3055	73.3937	66.6839
HALE (Healthy life expectancy)	New Zealand	2000	67.1085	69.9813	63.8377
HALE (Healthy life expectancy)	New Zealand	2001	67.285	70.1394	64.017
HALE (Healthy life expectancy)	New Zealand	2002	67.4805	70.3561	64.1871
HALE (Healthy life expectancy)	New Zealand	2003	67.7348	70.6467	64.45
HALE (Healthy life expectancy)	New Zealand	2004	67.9542	70.8638	64.6657
HALE (Healthy life expectancy)	New Zealand	2005	68.2704	71.1961	64.9594
HALE (Healthy life expectancy)	New Zealand	2006	68.4823	71.4155	65.1422
HALE (Healthy life expectancy)	New Zealand	2007	68.6184	71.5683	65.3025
HALE (Healthy life expectancy)	New Zealand	2008	68.7806	71.7226	65.4864
HALE (Healthy life expectancy)	New Zealand	2009	69.0063	71.9085	65.6595
HALE (Healthy life expectancy)	New Zealand	2010	69.2119	72.157	65.8058
HALE (Healthy life expectancy)	New Zealand	2011	69.1925	72.1793	65.7867
HALE (Healthy life expectancy)	New Zealand	2012	69.3903	72.3996	66.0115
HALE (Healthy life expectancy)	New Zealand	2013	69.5424	72.5885	66.0837
HALE (Healthy life expectancy)	New Zealand	2014	69.5176	72.5442	66.1015
HALE (Healthy life expectancy)	New Zealand	2015	69.6322	72.7048	66.1494
HALE (Healthy life expectancy)	New Zealand	2016	69.7417	72.8267	66.2559
HALE (Healthy life expectancy)	New Zealand	2017	69.7697	72.8904	66.2807
HALE (Healthy life expectancy)	New Zealand	2018	69.6052	72.6811	66.1072
HALE (Healthy life expectancy)	New Zealand	2019	69.5865	72.6741	66.1013
HALE (Healthy life expectancy)	Afghanistan	2000	46.6222	49.8478	42.686
HALE (Healthy life expectancy)	Afghanistan	2001	46.7454	50.0676	42.7972
HALE (Healthy life expectancy)	Afghanistan	2002	47.385	50.7814	43.5621
HALE (Healthy life expectancy)	Afghanistan	2003	48.2278	51.6346	44.5163
HALE (Healthy life expectancy)	Afghanistan	2004	48.7987	52.121	45.1691
HALE (Healthy life expectancy)	Afghanistan	2005	49.2422	52.3339	45.5078
HALE (Healthy life expectancy)	Afghanistan	2006	49.5681	52.7	45.9018
HALE (Healthy life expectancy)	Afghanistan	2007	49.9986	53.1544	46.3586
HALE (Healthy life expectancy)	Afghanistan	2008	50.5782	53.7378	46.8533
HALE (Healthy life expectancy)	Afghanistan	2009	51.1966	54.4248	47.4852
HALE (Healthy life expectancy)	Afghanistan	2010	51.6747	54.8299	47.9988
HALE (Healthy life expectancy)	Afghanistan	2011	52.1617	55.3038	48.5452
HALE (Healthy life expectancy)	Afghanistan	2012	52.5117	55.5755	48.8613
HALE (Healthy life expectancy)	Afghanistan	2013	52.9433	56.0659	49.2302
HALE (Healthy life expectancy)	Afghanistan	2014	52.9383	56.1192	49.279
HALE (Healthy life expectancy)	Afghanistan	2015	52.9123	56.1622	49.2921
HALE (Healthy life expectancy)	Afghanistan	2016	52.9962	56.2187	49.4954
HALE (Healthy life expectancy)	Afghanistan	2017	53.7217	56.9602	50.2314
HALE (Healthy life expectancy)	Afghanistan	2018	53.6292	56.782	50.221
HALE (Healthy life expectancy)	Afghanistan	2019	54.1113	57.2486	50.7049

## Sheet: Middle_East
measure	location	year	val	upper	lower
HALE (Healthy life expectancy)	Bahrain	2000	62.5185	65.0622	59.6676
HALE (Healthy life expectancy)	Bahrain	2001	63.7854	66.4466	60.8419
HALE (Healthy life expectancy)	Bahrain	2002	63.3215	65.9105	60.4564
HALE (Healthy life expectancy)	Bahrain	2003	62.9887	65.5565	60.2276
HALE (Healthy life expectancy)	Bahrain	2004	63.1299	65.7284	60.3318
HALE (Healthy life expectancy)	Bahrain	2005	63.4091	65.9267	60.6765
HALE (Healthy life expectancy)	Bahrain	2006	63.6324	66.1034	60.8842
HALE (Healthy life expectancy)	Bahrain	2007	64.1389	66.6366	61.362
HALE (Healthy life expectancy)	Bahrain	2008	64.4736	66.9955	61.6517
HALE (Healthy life expectancy)	Bahrain	2009	64.8504	67.3772	62.0237
HALE (Healthy life expectancy)	Bahrain	2010	65.2027	67.785	62.3759
HALE (Healthy life expectancy)	Bahrain	2011	65.4486	68.0791	62.5771
HALE (Healthy life expectancy)	Bahrain	2012	65.7159	68.4012	62.7175
HALE (Healthy life expectancy)	Bahrain	2013	65.9959	68.6909	62.9279
HALE (Healthy life expectancy)	Bahrain	2014	66.2548	69.0979	63.1937
HALE (Healthy life expectancy)	Bahrain	2015	66.3821	69.2389	63.3212
HALE (Healthy life expectancy)	Bahrain	2016	66.4451	69.3209	63.3699
HALE (Healthy life expectancy)	Bahrain	2017	66.4178	69.259	63.2882
HALE (Healthy life expectancy)	Bahrain	2018	66.5638	69.3774	63.4156
HALE (Healthy life expectancy)	Bahrain	2019	66.5875	69.4541	63.438
HALE (Healthy life expectancy)	Egypt	2000	60.4115	62.5417	57.8802
HALE (Healthy life expectancy)	Egypt	2001	60.3012	62.3791	57.8867
HALE (Healthy life expectancy)	Egypt	2002	60.2917	62.397	57.8716
HALE (Healthy life expectancy)	Egypt	2003	60.2623	62.3503	57.8245
HALE (Healthy life expectancy)	Egypt	2004	60.4718	62.6289	57.9484
HALE (Healthy life expectancy)	Egypt	2005	60.7114	62.8436	58.2863
HALE (Healthy life expectancy)	Egypt	2006	60.7979	62.9425	58.3811
HALE (Healthy life expectancy)	Egypt	2007	61.0547	63.2313	58.563
HALE (Healthy life expectancy)	Egypt	2008	61.1226	63.2867	58.6366
HALE (Healthy life expectancy)	Egypt	2009	61.1102	63.2578	58.6603
HALE (Healthy life expectancy)	Egypt	2010	61.2487	63.4063	58.8022
HALE (Healthy life expectancy)	Egypt	2011	61.3909	63.506	58.9382
HALE (Healthy life expectancy)	Egypt	2012	61.4514	63.5713	59.0122
HALE (Healthy life expectancy)	Egypt	2013	61.746	63.9391	59.2715
HALE (Healthy life expectancy)	Egypt	2014	61.8959	64.0891	59.4452
HALE (Healthy life expectancy)	Egypt	2015	61.6223	63.7936	59.1972
HALE (Healthy life expectancy)	Egypt	2016	61.8647	64.3227	59.3085
HALE (Healthy life expectancy)	Egypt	2017	62.1014	64.8468	59.2294
HALE (Healthy life expectancy)	Egypt	2018	62.2807	65.1942	59.2163
HALE (Healthy life expectancy)	Egypt	2019	62.4691	65.5178	59.1752
HALE (Healthy life expectancy)	Yemen	2000	55.2545	58.5458	51.8959
HALE (Healthy life expectancy)	Yemen	2001	55.6678	58.9803	52.3227
HALE (Healthy life expectancy)	Yemen	2002	56.0558	59.2767	52.7559
HALE (Healthy life expectancy)	Yemen	2003	56.3976	59.6737	53.1857
HALE (Healthy life expectancy)	Yemen	2004	56.7753	60.0236	53.6671
HALE (Healthy life expectancy)	Yemen	2005	57.1603	60.5025	53.9463
HALE (Healthy life expectancy)	Yemen	2006	57.5084	60.87	54.2536
HALE (Healthy life expectancy)	Yemen	2007	57.7775	61.0986	54.4593
HALE (Healthy life expectancy)	Yemen	2008	58.0616	61.4718	54.848
HALE (Healthy life expectancy)	Yemen	2009	58.3457	61.7603	55.0432
HALE (Healthy life expectancy)	Yemen	2010	58.652	62.0602	55.2804
HALE (Healthy life expectancy)	Yemen	2011	58.7674	62.0605	55.3748
HALE (Healthy life expectancy)	Yemen	2012	58.889	62.153	55.4741
HALE (Healthy life expectancy)	Yemen	2013	59.3151	62.5618	55.9045
HALE (Healthy life expectancy)	Yemen	2014	59.3425	62.5885	55.9421
HALE (Healthy life expectancy)	Yemen	2015	59.062	62.2162	55.6926
HALE (Healthy life expectancy)	Yemen	2016	58.4462	61.5932	54.9324
HALE (Healthy life expectancy)	Yemen	2017	58.2492	61.3475	54.7192
HALE (Healthy life expectancy)	Yemen	2018	57.2833	60.243	53.9727
HALE (Healthy life expectancy)	Yemen	2019	58.5867	61.6257	55.0863
HALE (Healthy life expectancy)	Qatar	2000	62.2458	64.7869	59.5616
HALE (Healthy life expectancy)	Qatar	2001	62.449	64.9399	59.6566
HALE (Healthy life expectancy)	Qatar	2002	62.4228	64.8631	59.6911
HALE (Healthy life expectancy)	Qatar	2003	62.6316	65.1552	59.8427
HALE (Healthy life expectancy)	Qatar	2004	63.0051	65.6424	60.1858
HALE (Healthy life expectancy)	Qatar	2005	63.0813	65.7235	60.3022
HALE (Healthy life expectancy)	Qatar	2006	63.018	65.6328	60.1712
HALE (Healthy life expectancy)	Qatar	2007	63.1063	65.6641	60.281
HALE (Healthy life expectancy)	Qatar	2008	63.4125	66.0321	60.5907
HALE (Healthy life expectancy)	Qatar	2009	63.6601	66.3185	60.7807
HALE (Healthy life expectancy)	Qatar	2010	64.0673	66.8819	61.1422
HALE (Healthy life expectancy)	Qatar	2011	64.4527	67.2028	61.5435
HALE (Healthy life expectancy)	Qatar	2012	64.7471	67.5841	61.8306
HALE (Healthy life expectancy)	Qatar	2013	65.0271	67.9283	61.9853
HALE (Healthy life expectancy)	Qatar	2014	65.2374	68.1531	62.2689
HALE (Healthy life expectancy)	Qatar	2015	65.6321	68.514	62.6816
HALE (Healthy life expectancy)	Qatar	2016	65.8773	68.6635	62.9174
HALE (Healthy life expectancy)	Qatar	2017	66.0805	68.9081	63.0557
HALE (Healthy life expectancy)	Qatar	2018	66.1843	68.9759	63.0618
HALE (Healthy life expectancy)	Qatar	2019	66.2656	69.1185	63.0959
HALE (Healthy life expectancy)	Syrian Arab Republic	2000	62.9929	65.4295	60.3583
HALE (Healthy life expectancy)	Syrian Arab Republic	2001	63.6441	66.0738	60.9951
HALE (Healthy life expectancy)	Syrian Arab Republic	2002	63.9266	66.4009	61.2098
HALE (Healthy life expectancy)	Syrian Arab Republic	2003	64.7098	67.2268	61.9551
HALE (Healthy life expectancy)	Syrian Arab Republic	2004	64.9624	67.4662	62.0852
HALE (Healthy life expectancy)	Syrian Arab Republic	2005	65.2203	67.6784	62.3533
HALE (Healthy life expectancy)	Syrian Arab Republic	2006	65.2646	67.8041	62.3395
HALE (Healthy life expectancy)	Syrian Arab Republic	2007	65.4075	68.033	62.4061
HALE (Healthy life expectancy)	Syrian Arab Republic	2008	65.2554	67.822	62.3061
HALE (Healthy life expectancy)	Syrian Arab Republic	2009	65.4673	68.0058	62.5039
HALE (Healthy life expectancy)	Syrian Arab Republic	2010	65.477	68.0396	62.4456
HALE (Healthy life expectancy)	Syrian Arab Republic	2011	63.7817	66.3632	60.784
HALE (Healthy life expectancy)	Syrian Arab Republic	2012	57.6113	60.0621	54.8459
HALE (Healthy life expectancy)	Syrian Arab Republic	2013	58.0455	60.6037	55.2658
HALE (Healthy life expectancy)	Syrian Arab Republic	2014	55.7214	58.1336	53.0214
HALE (Healthy life expectancy)	Syrian Arab Republic	2015	57.1789	59.6823	54.4181
HALE (Healthy life expectancy)	Syrian Arab Republic	2016	55.8895	58.5799	52.914
HALE (Healthy life expectancy)	Syrian Arab Republic	2017	59.1243	62.0636	55.9676
HALE (Healthy life expectancy)	Syrian Arab Republic	2018	63.347	66.4888	59.9051
HALE (Healthy life expectancy)	Syrian Arab Republic	2019	63.8886	67.1264	60.2638

## Sheet: Europe
measure	location	year	val	upper	lower
HALE (Healthy life expectancy)	Ukraine	2000	59.7491	61.8713	57.351
HALE (Healthy life expectancy)	Ukraine	2001	59.985	62.1272	57.5861
HALE (Healthy life expectancy)	Ukraine	2002	59.9556	62.0767	57.5506
HALE (Healthy life expectancy)	Ukraine	2003	60.1086	62.1877	57.7283
HALE (Healthy life expectancy)	Ukraine	2004	59.9533	62.0181	57.6018
HALE (Healthy life expectancy)	Ukraine	2005	59.8535	61.8709	57.5063
HALE (Healthy life expectancy)	Ukraine	2006	60.3621	62.4117	58.0239
HALE (Healthy life expectancy)	Ukraine	2007	60.1008	62.143	57.7524
HALE (Healthy life expectancy)	Ukraine	2008	60.2843	62.3329	57.9036
HALE (Healthy life expectancy)	Ukraine	2009	61.7026	63.8445	59.2112
HALE (Healthy life expectancy)	Ukraine	2010	62.3303	64.5367	59.8012
HALE (Healthy life expectancy)	Ukraine	2011	62.8432	65.0367	60.2807
HALE (Healthy life expectancy)	Ukraine	2012	62.9416	65.1649	60.4245
HALE (Healthy life expectancy)	Ukraine	2013	63.1284	65.3526	60.5486
HALE (Healthy life expectancy)	Ukraine	2014	63.0346	65.2873	60.4498
HALE (Healthy life expectancy)	Ukraine	2015	63.6686	65.9582	61.0516
HALE (Healthy life expectancy)	Ukraine	2016	63.9346	66.2256	61.3088
HALE (Healthy life expectancy)	Ukraine	2017	64.598	66.9741	61.888
HALE (Healthy life expectancy)	Ukraine	2018	64.6611	67.1907	61.816
HALE (Healthy life expectancy)	Ukraine	2019	64.6216	67.4004	61.7228
HALE (Healthy life expectancy)	Germany	2000	67.8197	70.5547	64.7435
HALE (Healthy life expectancy)	Germany	2001	68.0227	70.7528	64.9454
HALE (Healthy life expectancy)	Germany	2002	68.0903	70.8549	64.9615
HALE (Healthy life expectancy)	Germany	2003	68.1796	70.9727	65.0532
HALE (Healthy life expectancy)	Germany	2004	68.4898	71.3005	65.3609
HALE (Healthy life expectancy)	Germany	2005	68.7054	71.507	65.5478
HALE (Healthy life expectancy)	Germany	2006	68.8983	71.7024	65.721
HALE (Healthy life expectancy)	Germany	2007	69.0133	71.8237	65.8584
HALE (Healthy life expectancy)	Germany	2008	69.0944	71.9019	65.8988
HALE (Healthy life expectancy)	Germany	2009	69.1878	71.9918	65.9857
HALE (Healthy life expectancy)	Germany	2010	69.3292	72.1466	66.0875
HALE (Healthy life expectancy)	Germany	2011	69.446	72.2827	66.1829
HALE (Healthy life expectancy)	Germany	2012	69.5164	72.3822	66.2716
HALE (Healthy life expectancy)	Germany	2013	69.497	72.3875	66.2553
HALE (Healthy life expectancy)	Germany	2014	69.6316	72.5334	66.3503
HALE (Healthy life expectancy)	Germany	2015	69.5243	72.4612	66.2535
HALE (Healthy life expectancy)	Germany	2016	69.5642	72.4832	66.307
HALE (Healthy life expectancy)	Germany	2017	69.6577	72.6162	66.3184
HALE (Healthy life expectancy)	Germany	2018	69.6976	72.652	66.4047
HALE (Healthy life expectancy)	Germany	2019	69.7198	72.6884	66.4242
HALE (Healthy life expectancy)	Switzerland	2000	68.732	71.7145	65.3177
HALE (Healthy life expectancy)	Switzerland	2001	69.0075	72.0096	65.5304
HALE (Healthy life expectancy)	Switzerland	2002	69.2327	72.236	65.7743
HALE (Healthy life expectancy)	Switzerland	2003	69.4371	72.4114	66.0173
HALE (Healthy life expectancy)	Switzerland	2004	69.7372	72.7334	66.3214
HALE (Healthy life expectancy)	Switzerland	2005	69.9644	72.9911	66.5453
HALE (Healthy life expectancy)	Switzerland	2006	70.1517	73.1257	66.704
HALE (Healthy life expectancy)	Switzerland	2007	70.3214	73.3275	66.8549
HALE (Healthy life expectancy)	Switzerland	2008	70.4829	73.5094	67.019
HALE (Healthy life expectancy)	Switzerland	2009	70.5778	73.6147	67.1301
HALE (Healthy life expectancy)	Switzerland	2010	70.7816	73.8329	67.343
HALE (Healthy life expectancy)	Switzerland	2011	70.9717	74.0196	67.5428
HALE (Healthy life expectancy)	Switzerland	2012	71.0579	74.1383	67.6202
HALE (Healthy life expectancy)	Switzerland	2013	71.1647	74.2461	67.6835
HALE (Healthy life expectancy)	Switzerland	2014	71.3245	74.4152	67.8565
HALE (Healthy life expectancy)	Switzerland	2015	71.4204	74.512	67.9573
HALE (Healthy life expectancy)	Switzerland	2016	71.5774	74.6943	68.0421
HALE (Healthy life expectancy)	Switzerland	2017	71.6756	74.7946	68.18
HALE (Healthy life expectancy)	Switzerland	2018	71.8115	74.9128	68.3515
HALE (Healthy life expectancy)	Switzerland	2019	72.0238	75.087	68.6121
HALE (Healthy life expectancy)	United Kingdom	2000	66.8367	69.7146	63.57
HALE (Healthy life expectancy)	United Kingdom	2001	67.0752	69.9573	63.8041
HALE (Healthy life expectancy)	United Kingdom	2002	67.2033	70.0817	63.9102
HALE (Healthy life expectancy)	United Kingdom	2003	67.3502	70.2372	64.0599
HALE (Healthy life expectancy)	United Kingdom	2004	67.6608	70.5755	64.3405
HALE (Healthy life expectancy)	United Kingdom	2005	67.877	70.8064	64.5584
HALE (Healthy life expectancy)	United Kingdom	2006	68.0449	70.9913	64.7333
HALE (Healthy life expectancy)	United Kingdom	2007	68.2263	71.1951	64.8774
HALE (Healthy life expectancy)	United Kingdom	2008	68.3916	71.3492	65.0366
HALE (Healthy life expectancy)	United Kingdom	2009	68.6631	71.6073	65.2962
HALE (Healthy life expectancy)	United Kingdom	2010	68.8636	71.8655	65.4694
HALE (Healthy life expectancy)	United Kingdom	2011	69.0318	72.0405	65.6466
HALE (Healthy life expectancy)	United Kingdom	2012	69.1092	72.1127	65.725
HALE (Healthy life expectancy)	United Kingdom	2013	69.1336	72.1317	65.7396
HALE (Healthy life expectancy)	United Kingdom	2014	69.2173	72.2054	65.8169
HALE (Healthy life expectancy)	United Kingdom	2015	69.1876	72.2	65.7993
HALE (Healthy life expectancy)	United Kingdom	2016	69.214	72.2304	65.7903
HALE (Healthy life expectancy)	United Kingdom	2017	69.2645	72.2628	65.82
HALE (Healthy life expectancy)	United Kingdom	2018	69.1593	72.2105	65.7173
HALE (Healthy life expectancy)	United Kingdom	2019	69.1089	72.1494	65.6551
HALE (Healthy life expectancy)	Luxembourg	2000	67.3426	70.0659	64.2762
HALE (Healthy life expectancy)	Luxembourg	2001	67.6525	70.4255	64.5926
HALE (Healthy life expectancy)	Luxembourg	2002	67.8336	70.6528	64.7402
HALE (Healthy life expectancy)	Luxembourg	2003	68.1007	70.8868	64.983
HALE (Healthy life expectancy)	Luxembourg	2004	68.3039	71.1036	65.1469
HALE (Healthy life expectancy)	Luxembourg	2005	68.5493	71.3579	65.3195
HALE (Healthy life expectancy)	Luxembourg	2006	68.7457	71.5825	65.5513
HALE (Healthy life expectancy)	Luxembourg	2007	69.0517	71.923	65.8125
HALE (Healthy life expectancy)	Luxembourg	2008	69.3304	72.2402	66.0811
HALE (Healthy life expectancy)	Luxembourg	2009	69.4941	72.4317	66.1813
HALE (Healthy life expectancy)	Luxembourg	2010	69.6712	72.5759	66.339
HALE (Healthy life expectancy)	Luxembourg	2011	69.8468	72.807	66.5039
HALE (Healthy life expectancy)	Luxembourg	2012	70.0283	73.0332	66.7862
HALE (Healthy life expectancy)	Luxembourg	2013	70.1956	73.2231	66.9168
HALE (Healthy life expectancy)	Luxembourg	2014	70.4076	73.5078	67.0972
HALE (Healthy life expectancy)	Luxembourg	2015	70.6387	73.7804	67.2692
HALE (Healthy life expectancy)	Luxembourg	2016	70.924	74.0969	67.5401
HALE (Healthy life expectancy)	Luxembourg	2017	70.9701	74.0726	67.4957
HALE (Healthy life expectancy)	Luxembourg	2018	70.9978	74.0207	67.4695
HALE (Healthy life expectancy)	Luxembourg	2019	70.9934	74.0634	67.4695

## Sheet: North_America
measure	location	year	val	upper	lower
HALE (Healthy life expectancy)	Canada	2000	68.8723	71.5297	65.8742
HALE (Healthy life expectancy)	Canada	2001	69.0447	71.72	66.0834
HALE (Healthy life expectancy)	Canada	2002	69.1809	71.868	66.19
HALE (Healthy life expectancy)	Canada	2003	69.3154	72.014	66.3101
HALE (Healthy life expectancy)	Canada	2004	69.5034	72.2251	66.4961
HALE (Healthy life expectancy)	Canada	2005	69.6342	72.3815	66.5824
HALE (Healthy life expectancy)	Canada	2006	69.8305	72.6161	66.807
HALE (Healthy life expectancy)	Canada	2007	69.9024	72.7313	66.8311
HALE (Healthy life expectancy)	Canada	2008	70.0083	72.8541	66.9122
HALE (Healthy life expectancy)	Canada	2009	70.1661	73.0085	67.0393
HALE (Healthy life expectancy)	Canada	2010	70.3228	73.1745	67.1414
HALE (Healthy life expectancy)	Canada	2011	70.4988	73.4003	67.3394
HALE (Healthy life expectancy)	Canada	2012	70.5796	73.4719	67.4226
HALE (Healthy life expectancy)	Canada	2013	70.6675	73.5399	67.5048
HALE (Healthy life expectancy)	Canada	2014	70.6925	73.5811	67.5322
HALE (Healthy life expectancy)	Canada	2015	70.7532	73.6712	67.5857
HALE (Healthy life expectancy)	Canada	2016	70.6651	73.6055	67.4158
HALE (Healthy life expectancy)	Canada	2017	70.6064	73.5757	67.3412
HALE (Healthy life expectancy)	Canada	2018	70.474	73.4438	67.2713
HALE (Healthy life expectancy)	Canada	2019	70.449	73.3826	67.1989
HALE (Healthy life expectancy)	Haiti	2000	50.1588	52.669	47.5113
HALE (Healthy life expectancy)	Haiti	2001	50.4788	52.9805	47.8732
HALE (Healthy life expectancy)	Haiti	2002	50.8198	53.2733	48.2347
HALE (Healthy life expectancy)	Haiti	2003	51.081	53.4933	48.5454
HALE (Healthy life expectancy)	Haiti	2004	50.3184	52.776	47.6792
HALE (Healthy life expectancy)	Haiti	2005	51.6221	54.2084	49.075
HALE (Healthy life expectancy)	Haiti	2006	52.0337	54.7	49.5489
HALE (Healthy life expectancy)	Haiti	2007	52.4635	55.1731	49.819
HALE (Healthy life expectancy)	Haiti	2008	52.7346	55.473	50.086
HALE (Healthy life expectancy)	Haiti	2009	53.1963	55.9554	50.4277
HALE (Healthy life expectancy)	Haiti	2010	28.9832	30.8264	27.0211
HALE (Healthy life expectancy)	Haiti	2011	52.1251	55.0197	49.2735
HALE (Healthy life expectancy)	Haiti	2012	53.3511	56.3435	50.2944
HALE (Healthy life expectancy)	Haiti	2013	53.5443	56.6005	50.439
HALE (Healthy life expectancy)	Haiti	2014	53.8235	56.9442	50.638
HALE (Healthy life expectancy)	Haiti	2015	54.0473	57.2341	50.7628
HALE (Healthy life expectancy)	Haiti	2016	54.2428	57.5133	50.9178
HALE (Healthy life expectancy)	Haiti	2017	54.8624	58.1581	51.5054
HALE (Healthy life expectancy)	Haiti	2018	55.1667	58.4062	51.7596
HALE (Healthy life expectancy)	Haiti	2019	55.4274	58.7246	52.0278
HALE (Healthy life expectancy)	Cuba	2000	67.2648	69.7489	64.3791
HALE (Healthy life expectancy)	Cuba	2001	67.4115	69.9157	64.4828
HALE (Healthy life expectancy)	Cuba	2002	67.9485	70.4845	64.9905
HALE (Healthy life expectancy)	Cuba	2003	67.9186	70.4361	64.9223
HALE (Healthy life expectancy)	Cuba	2004	67.946	70.4523	64.9678
HALE (Healthy life expectancy)	Cuba	2005	67.859	70.3497	64.899
HALE (Healthy life expectancy)	Cuba	2006	68.3829	70.9338	65.3935
HALE (Healthy life expectancy)	Cuba	2007	68.4537	71.0232	65.4705
HALE (Healthy life expectancy)	Cuba	2008	68.4417	70.9413	65.4491
HALE (Healthy life expectancy)	Cuba	2009	68.456	70.9933	65.4655
HALE (Healthy life expectancy)	Cuba	2010	68.4552	70.9817	65.4561
HALE (Healthy life expectancy)	Cuba	2011	68.8906	71.491	65.837
HALE (Healthy life expectancy)	Cuba	2012	68.6911	71.2535	65.6848
HALE (Healthy life expectancy)	Cuba	2013	68.6495	71.2012	65.6029
HALE (Healthy life expectancy)	Cuba	2014	68.5785	71.177	65.5528
HALE (Healthy life expectancy)	Cuba	2015	68.3245	70.8804	65.3315
HALE (Healthy life expectancy)	Cuba	2016	68.3673	70.9763	65.334
HALE (Healthy life expectancy)	Cuba	2017	68.1431	70.7145	65.1166
HALE (Healthy life expectancy)	Cuba	2018	68.1595	70.9939	65.1525
HALE (Healthy life expectancy)	Cuba	2019	68.429	71.5045	65.1062
HALE (Healthy life expectancy)	Dominica	2000	63.2835	66.0279	60.4913
HALE (Healthy life expectancy)	Dominica	2001	63.3848	66.0641	60.6119
HALE (Healthy life expectancy)	Dominica	2002	63.3675	66.0055	60.5947
HALE (Healthy life expectancy)	Dominica	2003	63.2698	65.8284	60.4493
HALE (Healthy life expectancy)	Dominica	2004	63.37	65.9726	60.5859
HALE (Healthy life expectancy)	Dominica	2005	63.5715	66.1387	60.705
HALE (Healthy life expectancy)	Dominica	2006	63.5732	66.1428	60.6655
HALE (Healthy life expectancy)	Dominica	2007	63.4331	65.9801	60.5727
HALE (Healthy life expectancy)	Dominica	2008	63.6339	66.2238	60.7699
HALE (Healthy life expectancy)	Dominica	2009	63.5947	66.1726	60.7026
HALE (Healthy life expectancy)	Dominica	2010	63.4007	66.0494	60.5504
HALE (Healthy life expectancy)	Dominica	2011	63.3879	65.9795	60.5231
HALE (Healthy life expectancy)	Dominica	2012	63.2996	65.9898	60.4129
HALE (Healthy life expectancy)	Dominica	2013	63.1991	65.9536	60.194
HALE (Healthy life expectancy)	Dominica	2014	63.1077	66.0169	60.0316
HALE (Healthy life expectancy)	Dominica	2015	62.5707	65.4898	59.4809
HALE (Healthy life expectancy)	Dominica	2016	63.1573	66.0868	60.0261
HALE (Healthy life expectancy)	Dominica	2017	62.2963	65.2166	59.1448
HALE (Healthy life expectancy)	Dominica	2018	63.1237	66.1599	59.7958
HALE (Healthy life expectancy)	Dominica	2019	63.1212	66.1291	59.7955
HALE (Healthy life expectancy)	United States of America	2000	65.0474	67.9735	61.8275
HALE (Healthy life expectancy)	United States of America	2001	65.0458	67.9903	61.8222
HALE (Healthy life expectancy)	United States of America	2002	65.1148	68.0731	61.8618
HALE (Healthy life expectancy)	United States of America	2003	65.2164	68.1943	61.9683
HALE (Healthy life expectancy)	United States of America	2004	65.4252	68.4252	62.1701
HALE (Healthy life expectancy)	United States of America	2005	65.4375	68.4422	62.1713
HALE (Healthy life expectancy)	United States of America	2006	65.5648	68.6118	62.2572
HALE (Healthy life expectancy)	United States of America	2007	65.6794	68.7471	62.3432
HALE (Healthy life expectancy)	United States of America	2008	65.7472	68.858	62.3867
HALE (Healthy life expectancy)	United States of America	2009	65.8517	68.9978	62.46
HALE (Healthy life expectancy)	United States of America	2010	66.0013	69.1565	62.5722
HALE (Healthy life expectancy)	United States of America	2011	66.0071	69.1826	62.5682
HALE (Healthy life expectancy)	United States of America	2012	66.0494	69.2353	62.5596
HALE (Healthy life expectancy)	United States of America	2013	66.0525	69.2568	62.5326
HALE (Healthy life expectancy)	United States of America	2014	66.0148	69.2303	62.485
HALE (Healthy life expectancy)	United States of America	2015	65.9098	69.1151	62.3697
HALE (Healthy life expectancy)	United States of America	2016	65.7436	68.9645	62.2009
HALE (Healthy life expectancy)	United States of America	2017	65.7356	69.0179	62.1614
HALE (Healthy life expectancy)	United States of America	2018	65.6126	68.9105	62.0492
HALE (Healthy life expectancy)	United States of America	2019	65.4318	68.7589	61.8047

## Sheet: South_America
measure	location	year	val	upper	lower
HALE (Healthy life expectancy)	Argentina	2000	64.9268	67.2681	62.1646
HALE (Healthy life expectancy)	Argentina	2001	65.0135	67.3694	62.2823
HALE (Healthy life expectancy)	Argentina	2002	64.9779	67.3314	62.2702
HALE (Healthy life expectancy)	Argentina	2003	65.106	67.4689	62.4127
HALE (Healthy life expectancy)	Argentina	2004	65.5063	67.9319	62.7578
HALE (Healthy life expectancy)	Argentina	2005	65.7895	68.1985	63.0352
HALE (Healthy life expectancy)	Argentina	2006	65.8947	68.2923	63.1508
HALE (Healthy life expectancy)	Argentina	2007	65.8311	68.2164	63.0924
HALE (Healthy life expectancy)	Argentina	2008	66.1106	68.5592	63.3337
HALE (Healthy life expectancy)	Argentina	2009	66.2474	68.7012	63.44
HALE (Healthy life expectancy)	Argentina	2010	66.3331	68.7941	63.4817
HALE (Healthy life expectancy)	Argentina	2011	66.4145	68.8842	63.5924
HALE (Healthy life expectancy)	Argentina	2012	66.5148	68.986	63.682
HALE (Healthy life expectancy)	Argentina	2013	66.5928	69.052	63.7505
HALE (Healthy life expectancy)	Argentina	2014	66.7482	69.2131	63.8964
HALE (Healthy life expectancy)	Argentina	2015	66.7782	69.2626	63.9421
HALE (Healthy life expectancy)	Argentina	2016	66.5869	69.0655	63.7507
HALE (Healthy life expectancy)	Argentina	2017	66.6068	69.0606	63.7931
HALE (Healthy life expectancy)	Argentina	2018	66.7404	69.2545	63.8956
HALE (Healthy life expectancy)	Argentina	2019	66.7915	69.3285	63.9088
HALE (Healthy life expectancy)	Chile	2000	66.6979	69.2952	63.6902
HALE (Healthy life expectancy)	Chile	2001	66.7294	69.3505	63.7265
HALE (Healthy life expectancy)	Chile	2002	67.0048	69.6597	63.9977
HALE (Healthy life expectancy)	Chile	2003	67.0388	69.7161	63.9941
HALE (Healthy life expectancy)	Chile	2004	67.1151	69.802	64.0762
HALE (Healthy life expectancy)	Chile	2005	67.3698	70.0659	64.302
HALE (Healthy life expectancy)	Chile	2006	67.6324	70.3441	64.5426
HALE (Healthy life expectancy)	Chile	2007	67.8216	70.5391	64.7673
HALE (Healthy life expectancy)	Chile	2008	68.1361	70.843	65.1082
HALE (Healthy life expectancy)	Chile	2009	68.1198	70.8168	65.1311
HALE (Healthy life expectancy)	Chile	2010	68.1366	70.8269	65.1521
HALE (Healthy life expectancy)	Chile	2011	68.4141	71.1204	65.3712
HALE (Healthy life expectancy)	Chile	2012	68.5661	71.2553	65.4846
HALE (Healthy life expectancy)	Chile	2013	68.6668	71.3582	65.5707
HALE (Healthy life expectancy)	Chile	2014	68.7902	71.4977	65.6506
HALE (Healthy life expectancy)	Chile	2015	68.8851	71.6035	65.7188
HALE (Healthy life expectancy)	Chile	2016	69.1293	71.8206	65.9148
HALE (Healthy life expectancy)	Chile	2017	69.1374	71.8867	65.9012
HALE (Healthy life expectancy)	Chile	2018	69.1882	71.952	65.9933
HALE (Healthy life expectancy)	Chile	2019	69.2264	71.9938	66.0105
HALE (Healthy life expectancy)	Bolivia	2000	58.2846	60.8407	55.5644
HALE (Healthy life expectancy)	Bolivia	2001	58.8231	61.3861	56.1443
HALE (Healthy life expectancy)	Bolivia	2002	59.2001	61.7908	56.4611
HALE (Healthy life expectancy)	Bolivia	2003	59.6284	62.1819	56.9104
HALE (Healthy life expectancy)	Bolivia	2004	60.0481	62.7093	57.2937
HALE (Healthy life expectancy)	Bolivia	2005	60.3927	63.0968	57.6259
HALE (Healthy life expectancy)	Bolivia	2006	60.6966	63.4753	57.9399
HALE (Healthy life expectancy)	Bolivia	2007	60.9277	63.7484	58.155
HALE (Healthy life expectancy)	Bolivia	2008	61.1563	64.0271	58.3529
HALE (Healthy life expectancy)	Bolivia	2009	61.4144	64.2336	58.5585
HALE (Healthy life expectancy)	Bolivia	2010	61.6201	64.4646	58.6991
HALE (Healthy life expectancy)	Bolivia	2011	61.8007	64.7253	58.7836
HALE (Healthy life expectancy)	Bolivia	2012	61.996	64.9102	58.8937
HALE (Healthy life expectancy)	Bolivia	2013	62.1412	65.11	58.998
HALE (Healthy life expectancy)	Bolivia	2014	62.3118	65.3512	59.1528
HALE (Healthy life expectancy)	Bolivia	2015	62.4945	65.437	59.3277
HALE (Healthy life expectancy)	Bolivia	2016	62.6647	65.5516	59.519
HALE (Healthy life expectancy)	Bolivia	2017	62.798	65.6643	59.6801
HALE (Healthy life expectancy)	Bolivia	2018	62.9648	65.8905	59.7884
HALE (Healthy life expectancy)	Bolivia	2019	63.106	66.0881	59.9704
HALE (Healthy life expectancy)	Brazil	2000	61.1718	63.7251	58.2742
HALE (Healthy life expectancy)	Brazil	2001	61.4089	63.9705	58.4813
HALE (Healthy life expectancy)	Brazil	2002	61.5926	64.1981	58.6587
HALE (Healthy life expectancy)	Brazil	2003	61.7698	64.373	58.7624
HALE (Healthy life expectancy)	Brazil	2004	61.9723	64.6094	58.9126
HALE (Healthy life expectancy)	Brazil	2005	62.3517	65.0474	59.3272
HALE (Healthy life expectancy)	Brazil	2006	62.588	65.2201	59.5755
HALE (Healthy life expectancy)	Brazil	2007	62.8594	65.5563	59.8799
HALE (Healthy life expectancy)	Brazil	2008	63.0986	65.7765	60.1249
HALE (Healthy life expectancy)	Brazil	2009	63.3048	65.984	60.3359
HALE (Healthy life expectancy)	Brazil	2010	63.4924	66.1246	60.5042
HALE (Healthy life expectancy)	Brazil	2011	63.6329	66.3409	60.6058
HALE (Healthy life expectancy)	Brazil	2012	63.8969	66.5681	60.8628
HALE (Healthy life expectancy)	Brazil	2013	64.0739	66.8203	61.0846
HALE (Healthy life expectancy)	Brazil	2014	64.296	67.0225	61.3166
HALE (Healthy life expectancy)	Brazil	2015	64.4539	67.1482	61.4409
HALE (Healthy life expectancy)	Brazil	2016	64.4569	67.1636	61.4201
HALE (Healthy life expectancy)	Brazil	2017	64.7365	67.4765	61.6836
HALE (Healthy life expectancy)	Brazil	2018	64.9702	67.6545	61.8492
HALE (Healthy life expectancy)	Brazil	2019	65.1991	67.8501	62.2001
HALE (Healthy life expectancy)	Paraguay	2000	65.6585	68.3921	62.8333
HALE (Healthy life expectancy)	Paraguay	2001	65.9252	68.6636	63.0283
HALE (Healthy life expectancy)	Paraguay	2002	65.9933	68.7269	63.0281
HALE (Healthy life expectancy)	Paraguay	2003	65.7908	68.5437	62.826
HALE (Healthy life expectancy)	Paraguay	2004	65.3107	67.9735	62.49
HALE (Healthy life expectancy)	Paraguay	2005	65.6266	68.294	62.7049
HALE (Healthy life expectancy)	Paraguay	2006	65.646	68.3626	62.7525
HALE (Healthy life expectancy)	Paraguay	2007	65.9322	68.5794	62.9292
HALE (Healthy life expectancy)	Paraguay	2008	65.9924	68.7738	63.035
HALE (Healthy life expectancy)	Paraguay	2009	65.7956	68.4737	62.8321
HALE (Healthy life expectancy)	Paraguay	2010	65.801	68.4416	62.8136
HALE (Healthy life expectancy)	Paraguay	2011	65.9811	68.6361	63.0051
HALE (Healthy life expectancy)	Paraguay	2012	66.1237	68.9227	63.1756
HALE (Healthy life expectancy)	Paraguay	2013	66.0131	68.7801	63.0521
HALE (Healthy life expectancy)	Paraguay	2014	66.2793	69.151	63.1877
HALE (Healthy life expectancy)	Paraguay	2015	66.3538	69.1184	63.2361
HALE (Healthy life expectancy)	Paraguay	2016	66.0953	68.8962	62.9419
HALE (Healthy life expectancy)	Paraguay	2017	66.2215	69.4542	62.8857
HALE (Healthy life expectancy)	Paraguay	2018	66.3724	69.9017	62.8049
HALE (Healthy life expectancy)	Paraguay	2019	66.4492	70.0395	62.6166

## Sheet: Iran
measure	location	year	val	upper	lower
HALE (Healthy life expectancy)	Iran (Islamic Republic of)	2000	62.2999	64.772	59.4501
HALE (Healthy life expectancy)	Iran (Islamic Republic of)	2001	62.511	65.038	59.6168
HALE (Healthy life expectancy)	Iran (Islamic Republic of)	2002	62.76	65.2562	59.9194
HALE (Healthy life expectancy)	Iran (Islamic Republic of)	2003	62.1068	64.6405	59.2854
HALE (Healthy life expectancy)	Iran (Islamic Republic of)	2004	63.2374	65.8173	60.3364
HALE (Healthy life expectancy)	Iran (Islamic Republic of)	2005	63.5288	66.0341	60.5885
HALE (Healthy life expectancy)	Iran (Islamic Republic of)	2006	63.832	66.3557	60.907
HALE (Healthy life expectancy)	Iran (Islamic Republic of)	2007	64.1494	66.6991	61.1526
HALE (Healthy life expectancy)	Iran (Islamic Republic of)	2008	64.4382	67.0067	61.3903
HALE (Healthy life expectancy)	Iran (Islamic Republic of)	2009	64.6987	67.2919	61.6715
HALE (Healthy life expectancy)	Iran (Islamic Republic of)	2010	64.9577	67.6111	61.9758
HALE (Healthy life expectancy)	Iran (Islamic Republic of)	2011	65.2118	67.9111	62.1262
HALE (Healthy life expectancy)	Iran (Islamic Republic of)	2012	65.4116	68.0755	62.3543
HALE (Healthy life expectancy)	Iran (Islamic Republic of)	2013	65.5645	68.2844	62.4575
HALE (Healthy life expectancy)	Iran (Islamic Republic of)	2014	65.7679	68.4439	62.6187
HALE (Healthy life expectancy)	Iran (Islamic Republic of)	2015	65.9648	68.7071	62.9004
HALE (Healthy life expectancy)	Iran (Islamic Republic of)	2016	66.3035	69.0527	63.1538
HALE (Healthy life expectancy)	Iran (Islamic Republic of)	2017	66.479	69.2115	63.344
HALE (Healthy life expectancy)	Iran (Islamic Republic of)	2018	66.664	69.387	63.5613
HALE (Healthy life expectancy)	Iran (Islamic Republic of)	2019	66.8287	69.6545	63.6867
