# Supplementary material for: Health systems performance in health outcomes, health financing and COVID-19 pandemic: Lessons from 31 countries
Source: PLoS One. 2025 Oct 30;20(10):e0334693. doi: 10.1371/journal.pone.0334693 (PMC12574844; doi:10.1371/journal.pone.0334693)
Supplement: S1 File — (ZIP) [file pone.0334693.s001.zip › Health/HAQ index.xlsx]

## Sheet: Sheet1
Country	HAQ index
Libya	59·5 (56·1 to 62·8)
Nigeria	31·6 (26·0 to 38·0)
Kenya	33·4 (29·2 to 38·1)
Niger	26·5 (21·3 to 32·0)
Uganda	32·4 (29·1 to 35·8)
China	70·2 (66·2 to 74·1)
Afghanistan	28·9 (25·4 to 32·3)
Singapore	86·2 (84·4 to 87·6)
New Zealand	85·5 (83·3 to 87·7)
Australia	90·2 (88·1 to 91·7)
United State	80·6 (78·6 to 82·3)
Canada	90·7 (88·6 to 92·2)
Haiti	24·5 (20·9 to 29·0)
Dominica	45·2 (41·1 to 49·3)
Cuba	66·2 (63·3 to 69·2)
Brazil	53·0 (51·5 to 54·3)
Paraguay	51·7 (47·0 to 56·0)
Chile	70·9 (68·7 to 72·7)
Bolivia	40·5 (36·5 to 44·8)
Argentina	59·9 (57·4 to 62·1)
Switzerland	92·6 (90·1 to 94·3)
United Kingdom	83·3 (80·9 to 85·6)
Ukraine	63·1 (58·1 to 68·0)
Germany	87·0 (84·3 to 89·2)
Luxembourg	87·5 (85·6 to 89·0)
Bahrain	67·6 (65·4 to 69·8)
Syria	60·2 (56·2 to 64·0)
Egypt	51·6 (47·1 to 55·5)
Yemen	39·3 (35·6 to 43·3)
Qatar	73·7 (70·9 to 76·5)
IRAN	63·7 (62·1 to 65·3)
