# Supplementary material for: Health systems performance in health outcomes, health financing and COVID-19 pandemic: Lessons from 31 countries
Source: PLoS One. 2025 Oct 30;20(10):e0334693. doi: 10.1371/journal.pone.0334693 (PMC12574844; doi:10.1371/journal.pone.0334693)
Supplement: S1 File — (ZIP) [file pone.0334693.s001.zip › Health/IRAN_.xlsx]

## Sheet: Health_Data
Iran	Neonatal mcwtality rate (per 1000 live births) Both sexes	Maternal mortality ratio (per 100 000 live births)
2019	8.35 [4.42- 15.1]	21 [15 -27]
2018	8.65 [4.76 - 15.1]	17 [13 - 22]
2017	8.99 [5.09 - 15.15]	18 [14 - 23]
2016	9.33 [5.52 - 15.17]	20 [16 - 24]
2015	9.68 [5.93 - 15.17]	20 [16 - 24]
2014	10.06 [6.39 - 15.19]	21 [17 -25]
2013	10.48 [6.94 - 15.23]	23 [20 -27]
2012	10.92 [7.58 - 15.34]	23 [20 - 26]
2011	11.39 [8.23 - 15.42]	26 [23 - 30]
2010	11.94 [8.97 - 15.69]	32 [28 - 36]
2009	12.56 [9.77 - 15.97]	37 [32 - 41]
2008	13.23 [10.65 - 16.32]	33 [29 -37]
2007	13.94 [11.5 - 16.87]	29 [25 - 32]
2006	14.65 [12.17 - 17.59]	30 [26 - 33]
2005	15.34 [12.68 - 18.47]	30 [27 — 34]
2004	16.04 [13.05 - 19.43]	38 [33 - 43]
2003	16.71 [13.46 - 20.46]	41 [32 -52]
2002	17.39 [13.92 - 21.21]	41 [35 - 48]
2001	18.06 [14.43 - 21.95]	42 [36 - 50]
2000	18.72 [15.12 - 22.56]	44 [37 -53]
