# Supplementary material for: Health systems performance in health outcomes, health financing and COVID-19 pandemic: Lessons from 31 countries
Source: PLoS One. 2025 Oct 30;20(10):e0334693. doi: 10.1371/journal.pone.0334693 (PMC12574844; doi:10.1371/journal.pone.0334693)
Supplement: S1 File — (ZIP) [file pone.0334693.s001.zip › Health/Middle_East_.xlsx]

## Sheet: Middle-East_Health
Bahrain	Neonatal mcwtality rate (per 1000 live births) Both sexes	Maternal mortality ratio (per 100 000 live births)
2019	3.02 [2.36 - 3.79]	15 [12 - 17]
2018	3.06 [2.45 - 3.74]	14 [12 — 16]
2017	3.09 [2.54 - 3.71]	15 [13 - 18]
2016	3.12 [2.63 - 3.65]	15 [13 -17]
2015	3.15 [2.73- 3.6]	16 [13 - 18]
2014	3.17 [2.8 -3.56]	15 [13 - 18]
2013	3.18 [2.86 - 3.53]	16 [14 - 19]
2012	3.17 [2.87 - 3.51]	18 [15 - 22]
2011	3.16 [2.87 - 3.48]	19 [16 - 23]
2010	3.14 [2.84 - 3.45]	20 [17 - 24]
2009	3.13 [2.82 - 3.46]	18 [15 - 22]
2008	3.15 [2.84 - 3.49]	18 [15 - 22]
2007	3.21 [2.88 - 3.55]	18 [15 -21]
2006	3.31 [2.97 - 3.66]	21 [17 -25]
2005	3.43 [3.08 - 3.79]	21 [17 -26]
2004	3.58 [3.21 - 3.96]	22 [18 - 26]
2003	3.73 [3.36 - 4.13]	25 [21 -31]
2002	3.91 [3.51- 4.32]	25 [21 -31]
2001	4.1 [3.7 —4.54]	23 [19 - 28]
2000	4.36 [3.93 - 4.81]	24 [20 - 30]
Syria	Neonatal mcwtality rate (per 1000 live births) Both sexes	Maternal mortality ratio (per 100 000 live births)
2019	11.01 [5.9-15.6]	33 [22 - 51]
2018	11.09 [6.08 - 15.17]	31 [19 -53]
2017	11.1 [6.32 - 14.65]	31 [19 - 50]
2016	11 [6.54 - 14.11]	29 [18 — 46]
2015	11.08 [7.05 - 13.95]	30 [20 - 48]
2014	10.92 [7.34 - 13.59]	29 [19 — 46]
2013	10.85 [7.71- 13.44]	29 [20 - 43]
2012	10.72 [7.95 - 13.2]	26 [18 - 38]
2011	10.5 [8.06 - 12.85]	24 [17 — 34]
2010	10.16 [8 - 12.38]	21 [17 -27]
2009	10.11 [8.21- 12.23]	20 [16 - 25]
2008	10.12 [8.41- 12.14]	22 [18 -27]
2007	10.2 [8.63- 12.1]	21 [17 -25]
2006	10.34 [8.87 - 12.17]	21 [17 -27]
2005	10.52 [9.08 - 12.29]	23 [19 - 30]
2004	10.72 [9.31- 12.45]	25 [19 -31]
2003	10.95 [9.53 - 12.64]	24 [18 - 30]
2002	11.2 [9.75 - 12.89]	26 [20 — 34]
2001	11.2 [9.75 - 12.89]	29 [22 - 38]
2000	11.4 [9.75 - 12.89]	34 [25 — 44]
Egypt	Neonatal mcwtality rate (per 1000 live births) Both sexes	Maternal mortality ratio (per 100 000 live births)
2019	10.35 [6.84 - 15.63]	18 [14 - 23]
2018	10.72 [7.36 - 15.61]	19 [15 - 24]
2017	11.12 [7.92 - 15.61]	20 [16 - 24]
2016	11.53 [8.5 - 15.56]	21 [18 -26]
2015	11.95 [9.12 - 15.64]	24 [20 - 29]
2014	12.4 [9.78 - 15.73]	25 [22 - 30]
2013	12.87 [10.42 - 15.85]	28 [24 - 33]
2012	13.4 [11.12 - 16.11]	31 [27 -36]
2011	13.98 [11.85 - 16.45]	34 [30 - 40]
2010	14.62 [12.6 - 16.89]	38 [33 — 44]
2009	15.3 [13.38 - 17.44]	40 [35 — 46]
2008	16.02 [14.14 - 18.06]	44 [38 - 51]
2007	16.75 [14.95 - 18.75]	48 [42 - 56]
2006	17.5 [15.72 - 19.48]	53 [46 - 62]
2005	18.28 [16.54 - 20.23]	58 [50 -67]
2004	19.09 [17.37 - 20.99]	63 [54 - 73]
2003	19.78 [18.05 - 21.64]	66 [57 - 78]
2002	20.38 [18.63 - 22.19]	73 [62 - 86]
2001	21.02 [19.26 - 22.81]	76 [64 - 90]
2000	21.71 [19.95 - 23.55]	79 [67 -95]
Yemen	Neonatal mcwtality rate (per 1000 live births) Both sexes	Maternal mortality ratio (per 100 000 live births)
2019	28.24 [13.37 - 57.07]	181 [112 - 280]
2018	28.33 [14.35 - 53.82]	176 [110 - 271]
2017	28.31 [15.25 - 50.79]	179 [122 - 257]
2016	28.33 [16.12 —47.77]	172 [115 - 254]
2015	28.32 [17.11 - 45.09]	164 [111- 240]
2014	28.31 [18.15 - 42.74]	156 [114 - 212]
2013	28.29 [19.11 - 40.79]	151 [112 - 203]
2012	28.26 [20.13 - 38.8]	158 [118 - 210]
2011	28.22 [21.06 - 37.1]	155 [117 - 206]
2010	28.18 [21.89 - 35.79]	157 [119 - 208]
2009	28.22 [22.77 - 34.65]	155 [118 - 204]
2008	28.53 [23.76 - 34.16]	168 [129 - 221]
2007	29.17 [24.94 - 34.12]	168 [129 - 220]
2006	30.04 [26.17 - 34.53]	183 [141- 240]
2005	31.05 [27.3 - 35.18]	196 [153 - 258]
2004	32.05 [28.43 - 35.94]	210 [163 - 276]
2003	33.05 [29.47 - 36.85]	222 [172 - 291]
2002	34.08 [30.54 - 37.75]	241 [187 - 313]
2001	35.1 [31.6- 38.79]	266 [206 - 349]
2000	36.14 [32.61- 39.91]	275 [214 - 359]
Qatar	Neonatal mcwtality rate (per 1000 live births) Both sexes	Maternal mortality ratio (per 100 000 live births)
2019	3.47 [3.05 - 3.95]	6.5 [4.1-9.5]
2018	3.62 [3.23- 4.05]	6.3 [4 -9.1]
2017	3.73 [3.36 - 4.13]	6.2 [4 -9.1]
2016	3.82 [3.44 - 4.21]	6.5 [4.3— 9.4]
2015	3.88 [3.48 - 4.28]	7.2 [4.8 - 10]
2014	3.95 [3.51- 4.36]	7.5 [5.1 - 11]
2013	4.02 [3.55 — 4.47]	8.5 [5.8 - 12]
2012	4.12 [3.63- 4.59]	9.9 [6.9 - 14]
2011	4.25 [3.74 — 4.74]	10 7.1 - 14]
2010	4.39 [3.87 — 4.9]	10 7.1 -14]
2009	4.55 [4.04 - 5.05]	11 [8 -16]
2008	4.72 [4.21 - 5.24]	12 [8.5 -17]
2007	4.91 [4.39 - 5.43]	14 [9.5 - 19]
2006	5.1 [4.57 -5.65]	15 [11 -22]
2005	5.32 [4.77 - 5.89]	19 [13 -27]
2004	5.55 [5 - 6.14]	23 [16 -33]
2003	5.76 [5.17 — 6.4]	24 [16 - 35]
2002	5.92 [5.31 - 6.56]	25 [17 -37]
2001	6.08 [5.41 - 6.72]	23 [16 — 34]
2000	6.28 [5.56 - 6.95]	28 [19 — 41]
