# Supplementary material for: Health systems performance in health outcomes, health financing and COVID-19 pandemic: Lessons from 31 countries
Source: PLoS One. 2025 Oct 30;20(10):e0334693. doi: 10.1371/journal.pone.0334693 (PMC12574844; doi:10.1371/journal.pone.0334693)
Supplement: S1 File — (ZIP) [file pone.0334693.s001.zip › Health/NCD.xlsx]

## Sheet: Africa
measure	location	sex	age	cause	metric	year	val	upper	lower
Deaths	Nigeria	Both	All ages	Non-communicable diseases	Rate	2002	286.568	345.334	230.194
Deaths	Uganda	Both	All ages	Non-communicable diseases	Rate	2000	245.551	291.128	207.021
Deaths	Kenya	Both	All ages	Non-communicable diseases	Rate	2009	220.383	238.434	203.024
Deaths	Niger	Both	All ages	Non-communicable diseases	Rate	2000	256.3	329.136	192.513
Deaths	Uganda	Both	All ages	Non-communicable diseases	Rate	2002	238.078	281.766	200.528
Deaths	Libya	Both	All ages	Non-communicable diseases	Rate	2000	268.894	289.901	247.606
Deaths	Kenya	Both	All ages	Non-communicable diseases	Rate	2000	195.647	219.052	174.032
Deaths	Libya	Both	All ages	Non-communicable diseases	Rate	2003	264.704	279.563	250.095
Deaths	Nigeria	Both	All ages	Non-communicable diseases	Rate	2003	281.172	336.747	223.461
Deaths	Kenya	Both	All ages	Non-communicable diseases	Rate	2003	207.76	228.218	188.052
Deaths	Niger	Both	All ages	Non-communicable diseases	Rate	2004	240.268	300.145	187.285
Deaths	Libya	Both	All ages	Non-communicable diseases	Rate	2004	251.924	265.191	240.183
Deaths	Kenya	Both	All ages	Non-communicable diseases	Rate	2002	202.806	224.047	182.276
Deaths	Niger	Both	All ages	Non-communicable diseases	Rate	2003	249.888	315.977	191.653
Deaths	Niger	Both	All ages	Non-communicable diseases	Rate	2002	251.293	319.094	192.05
Deaths	Kenya	Both	All ages	Non-communicable diseases	Rate	2004	211.641	230.069	192.868
Deaths	Libya	Both	All ages	Non-communicable diseases	Rate	2002	270.686	288.376	253.566
Deaths	Nigeria	Both	All ages	Non-communicable diseases	Rate	2001	288.664	351.916	230.255
Deaths	Uganda	Both	All ages	Non-communicable diseases	Rate	2001	243.071	288.016	203.302
Deaths	Uganda	Both	All ages	Non-communicable diseases	Rate	2004	231.286	272.937	193.855
Deaths	Uganda	Both	All ages	Non-communicable diseases	Rate	2008	212.049	246.143	181.123
Deaths	Uganda	Both	All ages	Non-communicable diseases	Rate	2006	223.975	260.582	188.9
Deaths	Kenya	Both	All ages	Non-communicable diseases	Rate	2001	197.498	219.919	176.682
Deaths	Niger	Both	All ages	Non-communicable diseases	Rate	2001	254.716	324.356	192.934
Deaths	Libya	Both	All ages	Non-communicable diseases	Rate	2010	289.196	299.634	282.458
Deaths	Kenya	Both	All ages	Non-communicable diseases	Rate	2010	222.39	240.074	204.593
Deaths	Nigeria	Both	All ages	Non-communicable diseases	Rate	2004	276.42	334.737	220.279
Deaths	Libya	Both	All ages	Non-communicable diseases	Rate	2005	248.933	259.33	240.39
Deaths	Niger	Both	All ages	Non-communicable diseases	Rate	2010	212.158	265.924	165.322
Deaths	Nigeria	Both	All ages	Non-communicable diseases	Rate	2010	249.778	300.139	201.841
Deaths	Uganda	Both	All ages	Non-communicable diseases	Rate	2003	232.609	275.263	196.432
Deaths	Kenya	Both	All ages	Non-communicable diseases	Rate	2006	216.817	234.709	199.172
Deaths	Nigeria	Both	All ages	Non-communicable diseases	Rate	2000	294.185	358.616	231.911
Deaths	Uganda	Both	All ages	Non-communicable diseases	Rate	2010	207.206	238.546	174.873
Deaths	Nigeria	Both	All ages	Non-communicable diseases	Rate	2007	262.089	314.807	210.529
Deaths	Nigeria	Both	All ages	Non-communicable diseases	Rate	2005	270.435	324.91	217.046
Deaths	Libya	Both	All ages	Non-communicable diseases	Rate	2008	279.232	289.345	273.022
Deaths	Nigeria	Both	All ages	Non-communicable diseases	Rate	2008	255.936	304.268	203.945
Deaths	Niger	Both	All ages	Non-communicable diseases	Rate	2008	219.918	275.404	173.035
Deaths	Niger	Both	All ages	Non-communicable diseases	Rate	2006	235.314	293.666	182.631
Deaths	Kenya	Both	All ages	Non-communicable diseases	Rate	2008	218.968	236.877	200.81
Deaths	Nigeria	Both	All ages	Non-communicable diseases	Rate	2011	247.862	301.181	202.789
Deaths	Nigeria	Both	All ages	Non-communicable diseases	Rate	2009	252.615	305.065	203.56
Deaths	Kenya	Both	All ages	Non-communicable diseases	Rate	2005	214.627	233.308	195.498
Deaths	Kenya	Both	All ages	Non-communicable diseases	Rate	2012	223.658	241.753	204.056
Deaths	Nigeria	Both	All ages	Non-communicable diseases	Rate	2006	267.523	320.921	212.338
Deaths	Uganda	Both	All ages	Non-communicable diseases	Rate	2009	208.27	240.115	176.947
Deaths	Libya	Both	All ages	Non-communicable diseases	Rate	2012	291.735	312.278	272.318
Deaths	Niger	Both	All ages	Non-communicable diseases	Rate	2009	216.081	271.022	168.923
Deaths	Niger	Both	All ages	Non-communicable diseases	Rate	2012	212.201	266.951	163.411
Deaths	Uganda	Both	All ages	Non-communicable diseases	Rate	2007	218.879	252.966	186.449
Deaths	Libya	Both	All ages	Non-communicable diseases	Rate	2006	250.827	260.018	244.619
Deaths	Niger	Both	All ages	Non-communicable diseases	Rate	2005	242.78	304.294	186.207
Deaths	Kenya	Both	All ages	Non-communicable diseases	Rate	2014	222.143	243.964	199.562
Deaths	Uganda	Both	All ages	Non-communicable diseases	Rate	2012	208.112	239.321	177.468
Deaths	Kenya	Both	All ages	Non-communicable diseases	Rate	2007	218.168	234.768	200.742
Deaths	Niger	Both	All ages	Non-communicable diseases	Rate	2007	229.575	288.695	178.691
Deaths	Kenya	Both	All ages	Non-communicable diseases	Rate	2016	221.751	247.305	198.449
Deaths	Niger	Both	All ages	Non-communicable diseases	Rate	2016	220.406	285.304	169.796
Deaths	Libya	Both	All ages	Non-communicable diseases	Rate	2011	291.611	305.188	279.383
Deaths	Kenya	Both	All ages	Non-communicable diseases	Rate	2011	223.989	241.71	205.441
Deaths	Niger	Both	All ages	Non-communicable diseases	Rate	2011	212.533	267.175	165.134
Deaths	Uganda	Both	All ages	Non-communicable diseases	Rate	2019	207.735	244.031	174.226
Deaths	Kenya	Both	All ages	Non-communicable diseases	Rate	2013	222.735	243.836	201.96
Deaths	Uganda	Both	All ages	Non-communicable diseases	Rate	2013	213.935	246.879	183.897
Deaths	Niger	Both	All ages	Non-communicable diseases	Rate	2013	214.139	272.347	163.788
Deaths	Libya	Both	All ages	Non-communicable diseases	Rate	2019	372.431	450.808	307.984
Deaths	Uganda	Both	All ages	Non-communicable diseases	Rate	2016	213.18	247.096	180.104
Deaths	Niger	Both	All ages	Non-communicable diseases	Rate	2019	212.649	272.825	165.656
Deaths	Nigeria	Both	All ages	Non-communicable diseases	Rate	2015	239.354	290.5	193.286
Deaths	Kenya	Both	All ages	Non-communicable diseases	Rate	2019	228.009	257.871	198.352
Deaths	Libya	Both	All ages	Non-communicable diseases	Rate	2016	334.637	390.373	288.363
Deaths	Nigeria	Both	All ages	Non-communicable diseases	Rate	2013	245.342	296.26	199.568
Deaths	Nigeria	Both	All ages	Non-communicable diseases	Rate	2012	247.652	295.245	201.746
Deaths	Nigeria	Both	All ages	Non-communicable diseases	Rate	2019	225.084	269.198	183.614
Deaths	Nigeria	Both	All ages	Non-communicable diseases	Rate	2016	235.615	281.84	192.373
Deaths	Libya	Both	All ages	Non-communicable diseases	Rate	2017	347.353	411.294	294.726
Deaths	Kenya	Both	All ages	Non-communicable diseases	Rate	2017	223.198	250.538	197.904
Deaths	Niger	Both	All ages	Non-communicable diseases	Rate	2017	220.848	284.306	171.348
Deaths	Libya	Both	All ages	Non-communicable diseases	Rate	2007	272.563	282.51	266.632
Deaths	Uganda	Both	All ages	Non-communicable diseases	Rate	2014	215.723	249.148	186.2
Deaths	Libya	Both	All ages	Non-communicable diseases	Rate	2001	269.279	288.484	251.232
Deaths	Uganda	Both	All ages	Non-communicable diseases	Rate	2005	227.806	265.066	190.767
Deaths	Kenya	Both	All ages	Non-communicable diseases	Rate	2015	221.573	244.975	200.061
Deaths	Uganda	Both	All ages	Non-communicable diseases	Rate	2015	212.405	245.265	181.022
Deaths	Nigeria	Both	All ages	Non-communicable diseases	Rate	2017	231.893	276.036	189.499
Deaths	Libya	Both	All ages	Non-communicable diseases	Rate	2009	291.764	302.254	285.379
Deaths	Niger	Both	All ages	Non-communicable diseases	Rate	2014	215.504	276.357	163.465
Deaths	Libya	Both	All ages	Non-communicable diseases	Rate	2018	359.91	431.712	302.276
Deaths	Libya	Both	All ages	Non-communicable diseases	Rate	2013	299.472	327.943	272.459
Deaths	Kenya	Both	All ages	Non-communicable diseases	Rate	2018	225.56	254.983	198.605
Deaths	Niger	Both	All ages	Non-communicable diseases	Rate	2018	217.222	278.487	169.949
Deaths	Nigeria	Both	All ages	Non-communicable diseases	Rate	2014	240.998	286.234	198.66
Deaths	Libya	Both	All ages	Non-communicable diseases	Rate	2014	311.548	351.008	275.774
Deaths	Niger	Both	All ages	Non-communicable diseases	Rate	2015	219.023	282.909	166.473
Deaths	Uganda	Both	All ages	Non-communicable diseases	Rate	2017	207.979	242.239	176.362
Deaths	Nigeria	Both	All ages	Non-communicable diseases	Rate	2018	228.069	271.819	185.502
Deaths	Uganda	Both	All ages	Non-communicable diseases	Rate	2018	209.072	243.642	176.147
Deaths	Uganda	Both	All ages	Non-communicable diseases	Rate	2011	206.913	239.457	175.464
Deaths	Libya	Both	All ages	Non-communicable diseases	Rate	2015	322.403	369.521	280.676

## Sheet: Asia Pacific
measure	location	sex	age	cause	metric	year	val	upper	lower
Deaths	New Zealand	Both	All ages	Non-communicable diseases	Rate	2002	655.214	662.503	648.267
Deaths	Australia	Both	All ages	Non-communicable diseases	Rate	2002	612.404	617.38	607.569
Deaths	China	Both	All ages	Non-communicable diseases	Rate	2003	570.587	608.739	533.448
Deaths	Afghanistan	Both	All ages	Non-communicable diseases	Rate	2000	576.569	701.982	453.924
Deaths	Afghanistan	Both	All ages	Non-communicable diseases	Rate	2002	527.896	643.869	416.428
Deaths	Singapore	Both	All ages	Non-communicable diseases	Rate	2000	305.775	310.861	301.524
Deaths	Singapore	Both	All ages	Non-communicable diseases	Rate	2001	298.595	303.66	293.912
Deaths	Singapore	Both	All ages	Non-communicable diseases	Rate	2003	303.525	308.941	298.968
Deaths	Australia	Both	All ages	Non-communicable diseases	Rate	2001	609.871	614.687	605.596
Deaths	Australia	Both	All ages	Non-communicable diseases	Rate	2003	604.941	610.211	600.633
Deaths	New Zealand	Both	All ages	Non-communicable diseases	Rate	2001	659.17	666.471	652.474
Deaths	China	Both	All ages	Non-communicable diseases	Rate	2002	561.202	602.038	526.244
Deaths	China	Both	All ages	Non-communicable diseases	Rate	2001	551.947	593.209	517.003
Deaths	Singapore	Both	All ages	Non-communicable diseases	Rate	2005	292.479	298.245	287.872
Deaths	New Zealand	Both	All ages	Non-communicable diseases	Rate	2005	623.026	629.817	616.437
Deaths	New Zealand	Both	All ages	Non-communicable diseases	Rate	2000	655.186	662.514	648.355
Deaths	China	Both	All ages	Non-communicable diseases	Rate	2016	636.928	704.816	572.921
Deaths	Singapore	Both	All ages	Non-communicable diseases	Rate	2004	304.37	309.904	299.976
Deaths	New Zealand	Both	All ages	Non-communicable diseases	Rate	2003	645.708	652.718	639.1
Deaths	China	Both	All ages	Non-communicable diseases	Rate	2007	570.63	604.853	537.07
Deaths	New Zealand	Both	All ages	Non-communicable diseases	Rate	2009	614.839	622.429	607.848
Deaths	China	Both	All ages	Non-communicable diseases	Rate	2010	606.046	650.158	564.633
Deaths	Australia	Both	All ages	Non-communicable diseases	Rate	2007	599.424	605.28	594.683
Deaths	Afghanistan	Both	All ages	Non-communicable diseases	Rate	2004	502.493	613.69	394.761
Deaths	Australia	Both	All ages	Non-communicable diseases	Rate	2010	590.083	595.823	585.533
Deaths	Australia	Both	All ages	Non-communicable diseases	Rate	2004	598.067	603.198	593.813
Deaths	Australia	Both	All ages	Non-communicable diseases	Rate	2005	591.568	597.355	587.227
Deaths	China	Both	All ages	Non-communicable diseases	Rate	2000	544.314	580.003	512.027
Deaths	Australia	Both	All ages	Non-communicable diseases	Rate	2011	592.006	597.961	587.301
Deaths	China	Both	All ages	Non-communicable diseases	Rate	2006	573.18	609.907	539.551
Deaths	Australia	Both	All ages	Non-communicable diseases	Rate	2008	602.603	608.163	598.124
Deaths	China	Both	All ages	Non-communicable diseases	Rate	2011	612.686	657.492	569.902
Deaths	China	Both	All ages	Non-communicable diseases	Rate	2005	585.705	621.078	549.843
Deaths	Afghanistan	Both	All ages	Non-communicable diseases	Rate	2008	435.932	529.777	344.416
Deaths	New Zealand	Both	All ages	Non-communicable diseases	Rate	2008	620.014	627.949	612.908
Deaths	Afghanistan	Both	All ages	Non-communicable diseases	Rate	2010	406.11	491.313	322.5
Deaths	Singapore	Both	All ages	Non-communicable diseases	Rate	2012	279.831	286.725	274.816
Deaths	Australia	Both	All ages	Non-communicable diseases	Rate	2009	594.743	600.13	590.423
Deaths	New Zealand	Both	All ages	Non-communicable diseases	Rate	2012	626.177	634.131	619.114
Deaths	Australia	Both	All ages	Non-communicable diseases	Rate	2000	612.281	616.979	608.111
Deaths	Afghanistan	Both	All ages	Non-communicable diseases	Rate	2012	383.307	464.905	304.495
Deaths	New Zealand	Both	All ages	Non-communicable diseases	Rate	2004	637.812	645.141	631.091
Deaths	Singapore	Both	All ages	Non-communicable diseases	Rate	2009	275.258	281.031	270.796
Deaths	Afghanistan	Both	All ages	Non-communicable diseases	Rate	2006	470.383	573.292	369.509
Deaths	Australia	Both	All ages	Non-communicable diseases	Rate	2006	591.857	597.462	587.548
Deaths	China	Both	All ages	Non-communicable diseases	Rate	2008	579.184	613.915	544.989
Deaths	Singapore	Both	All ages	Non-communicable diseases	Rate	2010	276.718	283.162	272.168
Deaths	Singapore	Both	All ages	Non-communicable diseases	Rate	2013	281.663	289.3	276.201
Deaths	Afghanistan	Both	All ages	Non-communicable diseases	Rate	2005	483.143	590.132	380.772
Deaths	China	Both	All ages	Non-communicable diseases	Rate	2009	591.906	630.14	558.617
Deaths	Singapore	Both	All ages	Non-communicable diseases	Rate	2011	276.477	283.164	272.009
Deaths	Singapore	Both	All ages	Non-communicable diseases	Rate	2007	286.706	292.78	282.297
Deaths	New Zealand	Both	All ages	Non-communicable diseases	Rate	2013	624.311	633.308	617.116
Deaths	Australia	Both	All ages	Non-communicable diseases	Rate	2012	586.172	592.324	581.54
Deaths	China	Both	All ages	Non-communicable diseases	Rate	2004	584.153	619.058	548.295
Deaths	Singapore	Both	All ages	Non-communicable diseases	Rate	2017	300.65	310.818	293.706
Deaths	New Zealand	Both	All ages	Non-communicable diseases	Rate	2017	655.899	667.012	645.242
Deaths	Afghanistan	Both	All ages	Non-communicable diseases	Rate	2019	344.453	411.809	277.135
Deaths	China	Both	All ages	Non-communicable diseases	Rate	2015	624.922	683.47	566.528
Deaths	Singapore	Both	All ages	Non-communicable diseases	Rate	2019	327.879	340.498	317.323
Deaths	Australia	Both	All ages	Non-communicable diseases	Rate	2013	584.467	590.918	579.755
Deaths	Australia	Both	All ages	Non-communicable diseases	Rate	2015	599.463	605.984	593.879
Deaths	Afghanistan	Both	All ages	Non-communicable diseases	Rate	2007	453.701	553.892	356.726
Deaths	New Zealand	Both	All ages	Non-communicable diseases	Rate	2019	700.729	712.728	688.939
Deaths	Afghanistan	Both	All ages	Non-communicable diseases	Rate	2016	359.544	434.807	284.814
Deaths	Australia	Both	All ages	Non-communicable diseases	Rate	2016	597.622	605.52	591.315
Deaths	China	Both	All ages	Non-communicable diseases	Rate	2019	674.714	764.872	590.727
Deaths	Australia	Both	All ages	Non-communicable diseases	Rate	2019	632.28	645.729	620.137
Deaths	China	Both	All ages	Non-communicable diseases	Rate	2012	612.466	657.172	569.453
Deaths	New Zealand	Both	All ages	Non-communicable diseases	Rate	2015	642.427	650.781	634.346
Deaths	Singapore	Both	All ages	Non-communicable diseases	Rate	2002	298.075	303.484	293.3
Deaths	China	Both	All ages	Non-communicable diseases	Rate	2013	615.336	661.654	566.31
Deaths	Singapore	Both	All ages	Non-communicable diseases	Rate	2018	314.883	326.532	306.42
Deaths	China	Both	All ages	Non-communicable diseases	Rate	2014	620.739	676.299	571.415
Deaths	Australia	Both	All ages	Non-communicable diseases	Rate	2014	591.8	598.119	586.987
Deaths	Afghanistan	Both	All ages	Non-communicable diseases	Rate	2001	561.892	683.635	445.16
Deaths	China	Both	All ages	Non-communicable diseases	Rate	2017	646.129	716.731	576.781
Deaths	Australia	Both	All ages	Non-communicable diseases	Rate	2017	605.235	615.524	595.859
Deaths	Singapore	Both	All ages	Non-communicable diseases	Rate	2006	289.645	295.289	285.034
Deaths	New Zealand	Both	All ages	Non-communicable diseases	Rate	2016	647.177	657.539	638.202
Deaths	New Zealand	Both	All ages	Non-communicable diseases	Rate	2010	612.445	620.221	605.447
Deaths	Afghanistan	Both	All ages	Non-communicable diseases	Rate	2018	349.618	418.332	280.962
Deaths	New Zealand	Both	All ages	Non-communicable diseases	Rate	2007	619.864	627.452	613.133
Deaths	New Zealand	Both	All ages	Non-communicable diseases	Rate	2011	622.726	630.539	615.487
Deaths	Singapore	Both	All ages	Non-communicable diseases	Rate	2008	280.459	286.337	275.894
Deaths	Afghanistan	Both	All ages	Non-communicable diseases	Rate	2013	375.297	454.064	298.729
Deaths	Singapore	Both	All ages	Non-communicable diseases	Rate	2014	285.268	293.955	279.727
Deaths	Afghanistan	Both	All ages	Non-communicable diseases	Rate	2014	370.046	448.13	294.309
Deaths	Singapore	Both	All ages	Non-communicable diseases	Rate	2015	289.052	298.386	283.006
Deaths	China	Both	All ages	Non-communicable diseases	Rate	2018	657.181	740.459	579.586
Deaths	Australia	Both	All ages	Non-communicable diseases	Rate	2018	621.57	633.416	610.73
Deaths	New Zealand	Both	All ages	Non-communicable diseases	Rate	2018	686.707	698.601	674.489
Deaths	Afghanistan	Both	All ages	Non-communicable diseases	Rate	2003	516.962	628.666	404.698
Deaths	New Zealand	Both	All ages	Non-communicable diseases	Rate	2006	618.819	625.421	612.156
Deaths	Afghanistan	Both	All ages	Non-communicable diseases	Rate	2009	420.251	512.031	333.152
Deaths	New Zealand	Both	All ages	Non-communicable diseases	Rate	2014	637.372	645.852	629.649
Deaths	Afghanistan	Both	All ages	Non-communicable diseases	Rate	2017	355.244	426.348	283.111
Deaths	Singapore	Both	All ages	Non-communicable diseases	Rate	2016	293.291	303.004	286.827
Deaths	Afghanistan	Both	All ages	Non-communicable diseases	Rate	2015	365.027	441.702	288.934
Deaths	Afghanistan	Both	All ages	Non-communicable diseases	Rate	2011	394.018	475.717	312.763

## Sheet: North America
measure	location	sex	age	cause	metric	year	val	upper	lower
Deaths	Cuba	Both	All ages	Non-communicable diseases	Rate	2000	552.38	561.051	545.205
Deaths	United States of America	Both	All ages	Non-communicable diseases	Rate	2002	750.016	755.263	746.898
Deaths	Dominica	Both	All ages	Non-communicable diseases	Rate	2000	846.48	932.058	765.146
Deaths	Canada	Both	All ages	Non-communicable diseases	Rate	2002	633.244	638.599	629.066
Deaths	Dominica	Both	All ages	Non-communicable diseases	Rate	2002	852.712	927.06	776.985
Deaths	Dominica	Both	All ages	Non-communicable diseases	Rate	2001	844.529	925.774	764.258
Deaths	Cuba	Both	All ages	Non-communicable diseases	Rate	2002	542.939	552.386	535.41
Deaths	Haiti	Both	All ages	Non-communicable diseases	Rate	2000	478.705	539.221	422.767
Deaths	Haiti	Both	All ages	Non-communicable diseases	Rate	2001	478.772	535.786	424.03
Deaths	United States of America	Both	All ages	Non-communicable diseases	Rate	2000	751.794	756.723	748.601
Deaths	Canada	Both	All ages	Non-communicable diseases	Rate	2001	630.415	635.918	626.369
Deaths	Canada	Both	All ages	Non-communicable diseases	Rate	2003	634.077	639.824	629.668
Deaths	United States of America	Both	All ages	Non-communicable diseases	Rate	2004	728.853	734.13	725.832
Deaths	Haiti	Both	All ages	Non-communicable diseases	Rate	2004	479.941	539.029	423.353
Deaths	Dominica	Both	All ages	Non-communicable diseases	Rate	2006	844.303	916.362	779.831
Deaths	Canada	Both	All ages	Non-communicable diseases	Rate	2000	630.677	636.134	626.792
Deaths	Haiti	Both	All ages	Non-communicable diseases	Rate	2005	480.42	541.227	421.811
Deaths	United States of America	Both	All ages	Non-communicable diseases	Rate	2003	743.947	749.08	740.928
Deaths	Canada	Both	All ages	Non-communicable diseases	Rate	2005	629.533	635.803	624.731
Deaths	Cuba	Both	All ages	Non-communicable diseases	Rate	2006	581.661	591.468	573.406
Deaths	Canada	Both	All ages	Non-communicable diseases	Rate	2004	630.302	635.969	626.038
Deaths	Cuba	Both	All ages	Non-communicable diseases	Rate	2004	579.499	589.951	571.46
Deaths	Cuba	Both	All ages	Non-communicable diseases	Rate	2008	615.18	625.849	606.665
Deaths	Dominica	Both	All ages	Non-communicable diseases	Rate	2003	857.896	925.005	784.206
Deaths	United States of America	Both	All ages	Non-communicable diseases	Rate	2010	710.717	716.65	707.465
Deaths	Dominica	Both	All ages	Non-communicable diseases	Rate	2019	924.425	1078.45	803.3
Deaths	Cuba	Both	All ages	Non-communicable diseases	Rate	2001	561.396	571.365	553.39
Deaths	Cuba	Both	All ages	Non-communicable diseases	Rate	2010	647.447	658.511	638.712
Deaths	Haiti	Both	All ages	Non-communicable diseases	Rate	2002	476.505	533.171	423.056
Deaths	Haiti	Both	All ages	Non-communicable diseases	Rate	2009	475.725	557.804	405.624
Deaths	Cuba	Both	All ages	Non-communicable diseases	Rate	2007	594.498	605.014	585.943
Deaths	Dominica	Both	All ages	Non-communicable diseases	Rate	2004	846.975	915.174	778.558
Deaths	Dominica	Both	All ages	Non-communicable diseases	Rate	2010	856.968	943.791	777.43
Deaths	United States of America	Both	All ages	Non-communicable diseases	Rate	2008	716.75	721.899	713.529
Deaths	Canada	Both	All ages	Non-communicable diseases	Rate	2009	621.646	628.172	617.207
Deaths	Haiti	Both	All ages	Non-communicable diseases	Rate	2003	477.722	536.554	422.154
Deaths	Haiti	Both	All ages	Non-communicable diseases	Rate	2006	479.404	545.095	418.184
Deaths	United States of America	Both	All ages	Non-communicable diseases	Rate	2006	722.708	728.067	719.623
Deaths	Dominica	Both	All ages	Non-communicable diseases	Rate	2007	848.737	920.294	782.664
Deaths	United States of America	Both	All ages	Non-communicable diseases	Rate	2007	715.906	721.077	712.667
Deaths	Haiti	Both	All ages	Non-communicable diseases	Rate	2007	479.427	548.541	414.85
Deaths	Dominica	Both	All ages	Non-communicable diseases	Rate	2008	846.647	918.813	775.508
Deaths	Canada	Both	All ages	Non-communicable diseases	Rate	2010	618.832	625.936	614.291
Deaths	United States of America	Both	All ages	Non-communicable diseases	Rate	2012	722.594	728.333	719.199
Deaths	Haiti	Both	All ages	Non-communicable diseases	Rate	2013	477.612	583.005	392.923
Deaths	Canada	Both	All ages	Non-communicable diseases	Rate	2013	626.793	634.249	622.186
Deaths	Dominica	Both	All ages	Non-communicable diseases	Rate	2014	893.992	1020.21	787.756
Deaths	United States of America	Both	All ages	Non-communicable diseases	Rate	2009	712.499	717.949	709.297
Deaths	Cuba	Both	All ages	Non-communicable diseases	Rate	2012	653.19	665.514	643.136
Deaths	Haiti	Both	All ages	Non-communicable diseases	Rate	2011	475.611	568.639	398.066
Deaths	Cuba	Both	All ages	Non-communicable diseases	Rate	2003	562.605	572.317	554.742
Deaths	Haiti	Both	All ages	Non-communicable diseases	Rate	2008	477.687	554.399	410.602
Deaths	Dominica	Both	All ages	Non-communicable diseases	Rate	2009	849.359	926.6	773.967
Deaths	United States of America	Both	All ages	Non-communicable diseases	Rate	2016	762.264	768.065	758.86
Deaths	United States of America	Both	All ages	Non-communicable diseases	Rate	2005	729.533	734.839	726.388
Deaths	Canada	Both	All ages	Non-communicable diseases	Rate	2017	662.069	672.007	653.781
Deaths	Cuba	Both	All ages	Non-communicable diseases	Rate	2013	672.065	684.786	661.491
Deaths	United States of America	Both	All ages	Non-communicable diseases	Rate	2001	750.63	755.533	747.561
Deaths	Cuba	Both	All ages	Non-communicable diseases	Rate	2016	740.267	754.773	728.936
Deaths	Haiti	Both	All ages	Non-communicable diseases	Rate	2019	476.864	610.145	381.777
Deaths	Haiti	Both	All ages	Non-communicable diseases	Rate	2014	477.487	590.835	388.091
Deaths	Canada	Both	All ages	Non-communicable diseases	Rate	2019	706.352	717.729	696.344
Deaths	Dominica	Both	All ages	Non-communicable diseases	Rate	2005	840.324	908.49	773.189
Deaths	United States of America	Both	All ages	Non-communicable diseases	Rate	2011	718.193	724.048	714.89
Deaths	Haiti	Both	All ages	Non-communicable diseases	Rate	2012	476.877	574.772	397.067
Deaths	Dominica	Both	All ages	Non-communicable diseases	Rate	2015	899.94	1032.05	786.541
Deaths	Cuba	Both	All ages	Non-communicable diseases	Rate	2014	695.14	708.301	684.548
Deaths	Dominica	Both	All ages	Non-communicable diseases	Rate	2013	884.809	1002.67	783.04
Deaths	United States of America	Both	All ages	Non-communicable diseases	Rate	2013	729.84	735.777	726.38
Deaths	Dominica	Both	All ages	Non-communicable diseases	Rate	2018	915.524	1063.26	796.848
Deaths	Haiti	Both	All ages	Non-communicable diseases	Rate	2017	476.593	600.28	385.696
Deaths	Haiti	Both	All ages	Non-communicable diseases	Rate	2018	477.049	607.688	384.541
Deaths	Haiti	Both	All ages	Non-communicable diseases	Rate	2015	478.908	597.186	388.85
Deaths	Cuba	Both	All ages	Non-communicable diseases	Rate	2015	728.346	742.672	718.085
Deaths	Dominica	Both	All ages	Non-communicable diseases	Rate	2016	901.324	1039.48	783.786
Deaths	Canada	Both	All ages	Non-communicable diseases	Rate	2016	651.38	659.887	644.861
Deaths	Haiti	Both	All ages	Non-communicable diseases	Rate	2010	472.466	560.005	399.158
Deaths	Dominica	Both	All ages	Non-communicable diseases	Rate	2011	865.421	959.909	778.833
Deaths	Canada	Both	All ages	Non-communicable diseases	Rate	2011	617.25	624.224	612.872
Deaths	United States of America	Both	All ages	Non-communicable diseases	Rate	2017	766.14	772.232	762.596
Deaths	United States of America	Both	All ages	Non-communicable diseases	Rate	2014	737.825	743.48	734.425
Deaths	Cuba	Both	All ages	Non-communicable diseases	Rate	2005	598.971	609.7	590.705
Deaths	United States of America	Both	All ages	Non-communicable diseases	Rate	2018	786.198	793.566	780.341
Deaths	Cuba	Both	All ages	Non-communicable diseases	Rate	2009	630.385	641.848	621.505
Deaths	Canada	Both	All ages	Non-communicable diseases	Rate	2007	627.358	633.515	622.659
Deaths	United States of America	Both	All ages	Non-communicable diseases	Rate	2015	750.476	756.553	746.901
Deaths	Dominica	Both	All ages	Non-communicable diseases	Rate	2012	875.164	981.297	779.145
Deaths	Dominica	Both	All ages	Non-communicable diseases	Rate	2017	907.061	1049.35	789.73
Deaths	Canada	Both	All ages	Non-communicable diseases	Rate	2018	690.161	700.969	680.857
Deaths	Cuba	Both	All ages	Non-communicable diseases	Rate	2018	795.336	874.848	718.397
Deaths	Cuba	Both	All ages	Non-communicable diseases	Rate	2011	627.486	638.336	617.698
Deaths	Canada	Both	All ages	Non-communicable diseases	Rate	2006	624.543	630.148	620.072
Deaths	Canada	Both	All ages	Non-communicable diseases	Rate	2015	641.765	649.721	636.302
Deaths	Cuba	Both	All ages	Non-communicable diseases	Rate	2017	777.892	792.058	765.721
Deaths	Canada	Both	All ages	Non-communicable diseases	Rate	2014	636.678	644.409	631.595
Deaths	United States of America	Both	All ages	Non-communicable diseases	Rate	2019	804.719	812.46	797.447
Deaths	Cuba	Both	All ages	Non-communicable diseases	Rate	2019	787.117	925.792	663.999
Deaths	Canada	Both	All ages	Non-communicable diseases	Rate	2008	626.54	632.745	622.042
Deaths	Haiti	Both	All ages	Non-communicable diseases	Rate	2016	477.886	597.857	384.016
Deaths	Canada	Both	All ages	Non-communicable diseases	Rate	2012	622.146	629.065	617.685

## Sheet: South America
measure	location	sex	age	cause	metric	year	val	upper	lower
Deaths	Brazil	Both	All ages	Non-communicable diseases	Rate	2000	407.594	415.184	399.822
Deaths	Bolivia (Plurinational State of)	Both	All ages	Non-communicable diseases	Rate	2001	372.008	416.201	338.107
Deaths	Brazil	Both	All ages	Non-communicable diseases	Rate	2002	413.961	420.844	406.609
Deaths	Chile	Both	All ages	Non-communicable diseases	Rate	2002	429.023	433.678	424.82
Deaths	Brazil	Both	All ages	Non-communicable diseases	Rate	2004	422.449	428.903	415.722
Deaths	Paraguay	Both	All ages	Non-communicable diseases	Rate	2001	278.039	298.273	258.878
Deaths	Paraguay	Both	All ages	Non-communicable diseases	Rate	2002	280.804	301.553	261.491
Deaths	Brazil	Both	All ages	Non-communicable diseases	Rate	2008	431.818	438.956	424.819
Deaths	Bolivia (Plurinational State of)	Both	All ages	Non-communicable diseases	Rate	2010	404.435	461.13	353.786
Deaths	Argentina	Both	All ages	Non-communicable diseases	Rate	2000	617.034	623.068	611.199
Deaths	Chile	Both	All ages	Non-communicable diseases	Rate	2000	416.672	421.265	412.597
Deaths	Brazil	Both	All ages	Non-communicable diseases	Rate	2012	450.384	457.031	443.884
Deaths	Chile	Both	All ages	Non-communicable diseases	Rate	2001	426.923	431.66	422.858
Deaths	Argentina	Both	All ages	Non-communicable diseases	Rate	2002	623.612	630.568	617.595
Deaths	Brazil	Both	All ages	Non-communicable diseases	Rate	2001	410.193	417.603	402.815
Deaths	Argentina	Both	All ages	Non-communicable diseases	Rate	2001	617.164	623.682	611.328
Deaths	Brazil	Both	All ages	Non-communicable diseases	Rate	2003	418.386	425.19	411.397
Deaths	Chile	Both	All ages	Non-communicable diseases	Rate	2004	446.601	451.842	442.371
Deaths	Paraguay	Both	All ages	Non-communicable diseases	Rate	2000	280.409	300.368	262.318
Deaths	Chile	Both	All ages	Non-communicable diseases	Rate	2005	445.13	450.106	441.147
Deaths	Bolivia (Plurinational State of)	Both	All ages	Non-communicable diseases	Rate	2002	373.306	418.001	338.85
Deaths	Brazil	Both	All ages	Non-communicable diseases	Rate	2005	418.645	425.708	412.184
Deaths	Argentina	Both	All ages	Non-communicable diseases	Rate	2006	598.868	606.305	592.58
Deaths	Argentina	Both	All ages	Non-communicable diseases	Rate	2005	600.502	607.441	594.378
Deaths	Bolivia (Plurinational State of)	Both	All ages	Non-communicable diseases	Rate	2000	372.792	416.399	336.041
Deaths	Brazil	Both	All ages	Non-communicable diseases	Rate	2016	477.333	486.399	470.392
Deaths	Bolivia (Plurinational State of)	Both	All ages	Non-communicable diseases	Rate	2005	378.602	424.629	340.701
Deaths	Paraguay	Both	All ages	Non-communicable diseases	Rate	2006	316.42	339.358	295.202
Deaths	Brazil	Both	All ages	Non-communicable diseases	Rate	2009	437.84	444.84	431.501
Deaths	Bolivia (Plurinational State of)	Both	All ages	Non-communicable diseases	Rate	2003	374.453	420.044	339.978
Deaths	Paraguay	Both	All ages	Non-communicable diseases	Rate	2005	309.929	330.652	290.236
Deaths	Bolivia (Plurinational State of)	Both	All ages	Non-communicable diseases	Rate	2009	399.014	454.359	351.198
Deaths	Brazil	Both	All ages	Non-communicable diseases	Rate	2007	426.795	433.805	419.947
Deaths	Paraguay	Both	All ages	Non-communicable diseases	Rate	2003	291.307	313.348	272.036
Deaths	Paraguay	Both	All ages	Non-communicable diseases	Rate	2004	306.369	328.102	286.461
Deaths	Argentina	Both	All ages	Non-communicable diseases	Rate	2019	620.193	634.92	606.479
Deaths	Paraguay	Both	All ages	Non-communicable diseases	Rate	2019	380.782	473.945	301.739
Deaths	Paraguay	Both	All ages	Non-communicable diseases	Rate	2010	339.903	362.897	317.214
Deaths	Paraguay	Both	All ages	Non-communicable diseases	Rate	2007	314.125	334.872	292.706
Deaths	Chile	Both	All ages	Non-communicable diseases	Rate	2009	460.811	466.171	456.626
Deaths	Argentina	Both	All ages	Non-communicable diseases	Rate	2011	599.558	608.516	592.53
Deaths	Brazil	Both	All ages	Non-communicable diseases	Rate	2011	449.765	457.431	443.168
Deaths	Paraguay	Both	All ages	Non-communicable diseases	Rate	2008	318.111	341.094	297.503
Deaths	Argentina	Both	All ages	Non-communicable diseases	Rate	2010	598.787	607.385	592.015
Deaths	Bolivia (Plurinational State of)	Both	All ages	Non-communicable diseases	Rate	2004	375.572	420.945	338.627
Deaths	Brazil	Both	All ages	Non-communicable diseases	Rate	2006	422.857	429.654	416.381
Deaths	Paraguay	Both	All ages	Non-communicable diseases	Rate	2011	339.347	363.032	316.383
Deaths	Chile	Both	All ages	Non-communicable diseases	Rate	2013	487.836	493.426	483.266
Deaths	Bolivia (Plurinational State of)	Both	All ages	Non-communicable diseases	Rate	2008	393.567	445.788	345.708
Deaths	Paraguay	Both	All ages	Non-communicable diseases	Rate	2009	331.614	354.548	310.488
Deaths	Brazil	Both	All ages	Non-communicable diseases	Rate	2013	454.628	462.543	448.092
Deaths	Chile	Both	All ages	Non-communicable diseases	Rate	2003	440.031	444.574	436.075
Deaths	Brazil	Both	All ages	Non-communicable diseases	Rate	2015	465.124	473.616	458.008
Deaths	Chile	Both	All ages	Non-communicable diseases	Rate	2011	475.354	480.452	470.648
Deaths	Argentina	Both	All ages	Non-communicable diseases	Rate	2014	595.382	605.312	587.54
Deaths	Brazil	Both	All ages	Non-communicable diseases	Rate	2017	477.135	485.702	469.339
Deaths	Bolivia (Plurinational State of)	Both	All ages	Non-communicable diseases	Rate	2013	419.938	491.281	360.322
Deaths	Paraguay	Both	All ages	Non-communicable diseases	Rate	2014	347.721	374.545	323.174
Deaths	Argentina	Both	All ages	Non-communicable diseases	Rate	2018	617.475	630.322	605.776
Deaths	Bolivia (Plurinational State of)	Both	All ages	Non-communicable diseases	Rate	2017	434.157	511.266	367.506
Deaths	Chile	Both	All ages	Non-communicable diseases	Rate	2019	533.33	548.89	519.186
Deaths	Argentina	Both	All ages	Non-communicable diseases	Rate	2012	597.828	607.036	590.938
Deaths	Paraguay	Both	All ages	Non-communicable diseases	Rate	2012	341.06	365.823	317.055
Deaths	Brazil	Both	All ages	Non-communicable diseases	Rate	2010	443.855	451.406	437.198
Deaths	Paraguay	Both	All ages	Non-communicable diseases	Rate	2018	376.756	456.942	307.485
Deaths	Bolivia (Plurinational State of)	Both	All ages	Non-communicable diseases	Rate	2019	441.532	522.109	368.832
Deaths	Chile	Both	All ages	Non-communicable diseases	Rate	2007	448.908	454.418	444.421
Deaths	Paraguay	Both	All ages	Non-communicable diseases	Rate	2015	353.614	383.042	328.68
Deaths	Paraguay	Both	All ages	Non-communicable diseases	Rate	2013	351.624	377.204	325.404
Deaths	Brazil	Both	All ages	Non-communicable diseases	Rate	2019	494.393	508.33	481.281
Deaths	Bolivia (Plurinational State of)	Both	All ages	Non-communicable diseases	Rate	2015	426.19	497.018	364.67
Deaths	Chile	Both	All ages	Non-communicable diseases	Rate	2017	510.557	521.469	500.686
Deaths	Argentina	Both	All ages	Non-communicable diseases	Rate	2008	593.867	601.759	587.113
Deaths	Chile	Both	All ages	Non-communicable diseases	Rate	2008	445.547	450.849	441.41
Deaths	Bolivia (Plurinational State of)	Both	All ages	Non-communicable diseases	Rate	2007	388.157	438.212	344.291
Deaths	Chile	Both	All ages	Non-communicable diseases	Rate	2018	521.561	534.653	509.289
Deaths	Chile	Both	All ages	Non-communicable diseases	Rate	2006	444.396	449.416	440.099
Deaths	Bolivia (Plurinational State of)	Both	All ages	Non-communicable diseases	Rate	2006	382.357	429.184	340.126
Deaths	Argentina	Both	All ages	Non-communicable diseases	Rate	2007	609.495	617.304	603.191
Deaths	Chile	Both	All ages	Non-communicable diseases	Rate	2010	473.443	478.68	469.148
Deaths	Argentina	Both	All ages	Non-communicable diseases	Rate	2004	611.89	619.124	605.456
Deaths	Bolivia (Plurinational State of)	Both	All ages	Non-communicable diseases	Rate	2011	410.815	470.956	356.12
Deaths	Argentina	Both	All ages	Non-communicable diseases	Rate	2009	592.286	600.713	586.118
Deaths	Argentina	Both	All ages	Non-communicable diseases	Rate	2003	626.659	633.618	620.575
Deaths	Brazil	Both	All ages	Non-communicable diseases	Rate	2014	457.854	466.087	451.489
Deaths	Chile	Both	All ages	Non-communicable diseases	Rate	2014	491.779	497.477	487.278
Deaths	Bolivia (Plurinational State of)	Both	All ages	Non-communicable diseases	Rate	2014	422.32	495.401	362.231
Deaths	Argentina	Both	All ages	Non-communicable diseases	Rate	2015	603.213	613.059	595.522
Deaths	Bolivia (Plurinational State of)	Both	All ages	Non-communicable diseases	Rate	2016	431.46	504.107	367.934
Deaths	Paraguay	Both	All ages	Non-communicable diseases	Rate	2016	371.676	412.198	332.694
Deaths	Paraguay	Both	All ages	Non-communicable diseases	Rate	2017	374.598	440.565	316.377
Deaths	Chile	Both	All ages	Non-communicable diseases	Rate	2015	499.149	505.076	494.446
Deaths	Brazil	Both	All ages	Non-communicable diseases	Rate	2018	484.445	495.923	474.584
Deaths	Bolivia (Plurinational State of)	Both	All ages	Non-communicable diseases	Rate	2018	438.39	516.296	368.972
Deaths	Argentina	Both	All ages	Non-communicable diseases	Rate	2016	621.438	631.641	613.646
Deaths	Chile	Both	All ages	Non-communicable diseases	Rate	2012	480.71	485.826	476.031
Deaths	Bolivia (Plurinational State of)	Both	All ages	Non-communicable diseases	Rate	2012	415.637	482.357	360.795
Deaths	Argentina	Both	All ages	Non-communicable diseases	Rate	2013	597.847	607.17	590.48
Deaths	Chile	Both	All ages	Non-communicable diseases	Rate	2016	497.953	504.801	491.84
Deaths	Argentina	Both	All ages	Non-communicable diseases	Rate	2017	625.512	636.993	615.554

## Sheet: Europe
measure	location	sex	age	cause	metric	year	val	upper	lower
Deaths	United Kingdom	Both	All ages	Non-communicable diseases	Rate	2002	881.666	891.22	876.02
Deaths	Switzerland	Both	All ages	Non-communicable diseases	Rate	2000	760.77	770.792	751.976
Deaths	Germany	Both	All ages	Non-communicable diseases	Rate	2000	942.945	948.094	939.036
Deaths	Luxembourg	Both	All ages	Non-communicable diseases	Rate	2002	736.384	760.653	712.476
Deaths	Ukraine	Both	All ages	Non-communicable diseases	Rate	2010	1300.28	1305.53	1294.41
Deaths	Ukraine	Both	All ages	Non-communicable diseases	Rate	2000	1309.89	1315.21	1304.46
Deaths	United Kingdom	Both	All ages	Non-communicable diseases	Rate	2000	894.379	904.578	888.515
Deaths	Ukraine	Both	All ages	Non-communicable diseases	Rate	2001	1299.75	1305.2	1294.87
Deaths	Switzerland	Both	All ages	Non-communicable diseases	Rate	2001	748.524	758.562	740.023
Deaths	United Kingdom	Both	All ages	Non-communicable diseases	Rate	2001	881.692	891.282	876.116
Deaths	Switzerland	Both	All ages	Non-communicable diseases	Rate	2002	746.917	756.784	738.094
Deaths	Germany	Both	All ages	Non-communicable diseases	Rate	2001	937.525	942.544	933.613
Deaths	Germany	Both	All ages	Non-communicable diseases	Rate	2002	944.842	949.944	940.715
Deaths	Ukraine	Both	All ages	Non-communicable diseases	Rate	2005	1405.32	1410.78	1399.49
Deaths	Luxembourg	Both	All ages	Non-communicable diseases	Rate	2001	744.284	768.262	719.432
Deaths	United Kingdom	Both	All ages	Non-communicable diseases	Rate	2005	832.382	841.76	826.602
Deaths	Luxembourg	Both	All ages	Non-communicable diseases	Rate	2003	723.278	749.359	700.803
Deaths	Switzerland	Both	All ages	Non-communicable diseases	Rate	2006	718.151	727.938	710.086
Deaths	Ukraine	Both	All ages	Non-communicable diseases	Rate	2002	1328.53	1333.76	1323.26
Deaths	Germany	Both	All ages	Non-communicable diseases	Rate	2006	933.049	938.731	928.749
Deaths	Germany	Both	All ages	Non-communicable diseases	Rate	2005	935.528	941.361	931.068
Deaths	Luxembourg	Both	All ages	Non-communicable diseases	Rate	2007	688.135	714.505	661.38
Deaths	United Kingdom	Both	All ages	Non-communicable diseases	Rate	2003	874.501	883.933	868.84
Deaths	Luxembourg	Both	All ages	Non-communicable diseases	Rate	2004	718.908	743.985	694.688
Deaths	United Kingdom	Both	All ages	Non-communicable diseases	Rate	2006	819.856	829.31	814.016
Deaths	Switzerland	Both	All ages	Non-communicable diseases	Rate	2007	714.643	724.568	706.764
Deaths	Luxembourg	Both	All ages	Non-communicable diseases	Rate	2010	661.86	686.538	636.355
Deaths	Germany	Both	All ages	Non-communicable diseases	Rate	2019	1043.92	1063.14	1027.26
Deaths	Switzerland	Both	All ages	Non-communicable diseases	Rate	2019	715.983	735.212	698.652
Deaths	United Kingdom	Both	All ages	Non-communicable diseases	Rate	2009	788.691	798.021	782.956
Deaths	Luxembourg	Both	All ages	Non-communicable diseases	Rate	2000	765.907	792.634	739.21
Deaths	United Kingdom	Both	All ages	Non-communicable diseases	Rate	2004	848.887	858.959	843.413
Deaths	Ukraine	Both	All ages	Non-communicable diseases	Rate	2007	1407.73	1413.29	1402.3
Deaths	Ukraine	Both	All ages	Non-communicable diseases	Rate	2009	1320.71	1326.21	1315.39
Deaths	Luxembourg	Both	All ages	Non-communicable diseases	Rate	2006	702.696	730.545	675.54
Deaths	Germany	Both	All ages	Non-communicable diseases	Rate	2003	946.548	951.597	942.283
Deaths	Luxembourg	Both	All ages	Non-communicable diseases	Rate	2011	652.62	679.615	625.689
Deaths	Ukraine	Both	All ages	Non-communicable diseases	Rate	2003	1339.29	1344.84	1334
Deaths	Luxembourg	Both	All ages	Non-communicable diseases	Rate	2008	672.686	697.351	648.239
Deaths	Ukraine	Both	All ages	Non-communicable diseases	Rate	2012	1275.78	1281.68	1270.05
Deaths	Switzerland	Both	All ages	Non-communicable diseases	Rate	2010	705.013	715.567	696.87
Deaths	United Kingdom	Both	All ages	Non-communicable diseases	Rate	2007	811.364	821.705	805.703
Deaths	Luxembourg	Both	All ages	Non-communicable diseases	Rate	2009	667.255	690.781	643.887
Deaths	Luxembourg	Both	All ages	Non-communicable diseases	Rate	2005	710.757	737.274	685.999
Deaths	Germany	Both	All ages	Non-communicable diseases	Rate	2010	956.96	963.21	951.984
Deaths	Ukraine	Both	All ages	Non-communicable diseases	Rate	2004	1370.9	1375.99	1365.63
Deaths	United Kingdom	Both	All ages	Non-communicable diseases	Rate	2013	793.024	803.286	787.13
Deaths	Ukraine	Both	All ages	Non-communicable diseases	Rate	2013	1274.32	1280.2	1268.28
Deaths	Germany	Both	All ages	Non-communicable diseases	Rate	2004	933.733	938.681	929.22
Deaths	Switzerland	Both	All ages	Non-communicable diseases	Rate	2004	729.909	739.97	721.201
Deaths	Germany	Both	All ages	Non-communicable diseases	Rate	2007	936.066	941.901	931.52
Deaths	Ukraine	Both	All ages	Non-communicable diseases	Rate	2006	1367.85	1373.55	1362.11
Deaths	Switzerland	Both	All ages	Non-communicable diseases	Rate	2008	710.784	721.535	702.848
Deaths	United Kingdom	Both	All ages	Non-communicable diseases	Rate	2010	783.318	793.561	777.304
Deaths	Germany	Both	All ages	Non-communicable diseases	Rate	2011	956.27	962.346	951.356
Deaths	United Kingdom	Both	All ages	Non-communicable diseases	Rate	2008	805.425	815.282	799.433
Deaths	Luxembourg	Both	All ages	Non-communicable diseases	Rate	2013	634.989	669.786	601.259
Deaths	Switzerland	Both	All ages	Non-communicable diseases	Rate	2014	702.911	712.87	694.349
Deaths	Germany	Both	All ages	Non-communicable diseases	Rate	2008	943.272	949.066	938.678
Deaths	Germany	Both	All ages	Non-communicable diseases	Rate	2014	985.976	993.754	980.597
Deaths	Switzerland	Both	All ages	Non-communicable diseases	Rate	2005	724.028	734.412	715.708
Deaths	Ukraine	Both	All ages	Non-communicable diseases	Rate	2008	1418.75	1424.23	1413.22
Deaths	Switzerland	Both	All ages	Non-communicable diseases	Rate	2009	710.462	721.153	702.766
Deaths	Switzerland	Both	All ages	Non-communicable diseases	Rate	2003	746.101	756.15	737.184
Deaths	Germany	Both	All ages	Non-communicable diseases	Rate	2009	953.457	959.664	948.657
Deaths	Luxembourg	Both	All ages	Non-communicable diseases	Rate	2012	643.616	674.925	613.272
Deaths	United Kingdom	Both	All ages	Non-communicable diseases	Rate	2012	788.199	798.647	782.264
Deaths	Germany	Both	All ages	Non-communicable diseases	Rate	2018	1025.13	1040.24	1011.21
Deaths	Ukraine	Both	All ages	Non-communicable diseases	Rate	2011	1266.25	1272.13	1260.77
Deaths	Ukraine	Both	All ages	Non-communicable diseases	Rate	2019	1435.89	1633.37	1266.41
Deaths	United Kingdom	Both	All ages	Non-communicable diseases	Rate	2019	823.857	835.625	814.74
Deaths	United Kingdom	Both	All ages	Non-communicable diseases	Rate	2011	780.666	791.087	774.58
Deaths	Germany	Both	All ages	Non-communicable diseases	Rate	2012	968.336	975.133	963.107
Deaths	Ukraine	Both	All ages	Non-communicable diseases	Rate	2014	1215.05	1220.91	1209.23
Deaths	United Kingdom	Both	All ages	Non-communicable diseases	Rate	2014	787.428	797.795	781.23
Deaths	Ukraine	Both	All ages	Non-communicable diseases	Rate	2017	1389.68	1481.43	1293.67
Deaths	Switzerland	Both	All ages	Non-communicable diseases	Rate	2015	707.745	719.761	698.148
Deaths	Germany	Both	All ages	Non-communicable diseases	Rate	2013	985.333	992.652	979.438
Deaths	Luxembourg	Both	All ages	Non-communicable diseases	Rate	2015	605.237	649.973	564.236
Deaths	Switzerland	Both	All ages	Non-communicable diseases	Rate	2013	705.543	716.099	697.65
Deaths	Luxembourg	Both	All ages	Non-communicable diseases	Rate	2016	587.718	637.15	545.861
Deaths	United Kingdom	Both	All ages	Non-communicable diseases	Rate	2017	794.089	805.265	786.622
Deaths	Luxembourg	Both	All ages	Non-communicable diseases	Rate	2019	598.001	661.389	544.572
Deaths	Switzerland	Both	All ages	Non-communicable diseases	Rate	2018	709.037	725.759	693.855
Deaths	Germany	Both	All ages	Non-communicable diseases	Rate	2015	1015.88	1023.67	1010.36
Deaths	Ukraine	Both	All ages	Non-communicable diseases	Rate	2018	1429.88	1588.63	1296.96
Deaths	United Kingdom	Both	All ages	Non-communicable diseases	Rate	2018	814.417	826.814	805.774
Deaths	Luxembourg	Both	All ages	Non-communicable diseases	Rate	2014	621.006	662.542	582.037
Deaths	Ukraine	Both	All ages	Non-communicable diseases	Rate	2015	1414.79	1421.3	1407.65
Deaths	United Kingdom	Both	All ages	Non-communicable diseases	Rate	2015	793.732	804.42	786.892
Deaths	Luxembourg	Both	All ages	Non-communicable diseases	Rate	2017	590.605	645.548	544.206
Deaths	Ukraine	Both	All ages	Non-communicable diseases	Rate	2016	1386.47	1392.94	1379.7
Deaths	United Kingdom	Both	All ages	Non-communicable diseases	Rate	2016	792.27	803.036	785.957
Deaths	Switzerland	Both	All ages	Non-communicable diseases	Rate	2011	699.118	709.932	690.969
Deaths	Switzerland	Both	All ages	Non-communicable diseases	Rate	2012	704.678	715.489	696.477
Deaths	Germany	Both	All ages	Non-communicable diseases	Rate	2016	1021.38	1029.57	1014.32
Deaths	Switzerland	Both	All ages	Non-communicable diseases	Rate	2016	703.012	716.857	691.424
Deaths	Germany	Both	All ages	Non-communicable diseases	Rate	2017	1017.11	1029.78	1005.73
Deaths	Switzerland	Both	All ages	Non-communicable diseases	Rate	2017	703.374	718.393	689.765
Deaths	Luxembourg	Both	All ages	Non-communicable diseases	Rate	2018	593.155	652.986	542.436

## Sheet: Middle East
measure	location	sex	age	cause	metric	year	val	upper	lower
Deaths	Bahrain	Both	All ages	Non-communicable diseases	Rate	2002	258.168	283.939	233.599
Deaths	Bahrain	Both	All ages	Non-communicable diseases	Rate	2001	242.409	267.099	218.101
Deaths	Qatar	Both	All ages	Non-communicable diseases	Rate	2002	187.758	216.221	160.818
Deaths	Syrian Arab Republic	Both	All ages	Non-communicable diseases	Rate	2001	301.486	335.309	269.786
Deaths	Iran (Islamic Republic of)	Both	All ages	Non-communicable diseases	Rate	2004	321.785	330.196	314.949
Deaths	Bahrain	Both	All ages	Non-communicable diseases	Rate	2000	264.482	290.573	239.285
Deaths	Egypt	Both	All ages	Non-communicable diseases	Rate	2000	442.633	454.791	431.223
Deaths	Yemen	Both	All ages	Non-communicable diseases	Rate	2000	318.62	392.598	258.182
Deaths	Syrian Arab Republic	Both	All ages	Non-communicable diseases	Rate	2010	278.891	320.921	241.409
Deaths	Bahrain	Both	All ages	Non-communicable diseases	Rate	2010	194.686	211.993	178.142
Deaths	Yemen	Both	All ages	Non-communicable diseases	Rate	2002	315.562	384.899	256.002
Deaths	Iran (Islamic Republic of)	Both	All ages	Non-communicable diseases	Rate	2001	311.994	322.127	303.148
Deaths	Iran (Islamic Republic of)	Both	All ages	Non-communicable diseases	Rate	2000	308.025	319.106	298.536
Deaths	Egypt	Both	All ages	Non-communicable diseases	Rate	2002	469.627	483.113	458.399
Deaths	Iran (Islamic Republic of)	Both	All ages	Non-communicable diseases	Rate	2002	315.488	324.586	307.867
Deaths	Syrian Arab Republic	Both	All ages	Non-communicable diseases	Rate	2000	317.488	350.751	284.043
Deaths	Qatar	Both	All ages	Non-communicable diseases	Rate	2000	189.308	217.685	163.263
Deaths	Syrian Arab Republic	Both	All ages	Non-communicable diseases	Rate	2002	296.289	329.748	266.708
Deaths	Iran (Islamic Republic of)	Both	All ages	Non-communicable diseases	Rate	2003	318.22	327.426	311.15
Deaths	Qatar	Both	All ages	Non-communicable diseases	Rate	2004	172.798	199.983	148.666
Deaths	Syrian Arab Republic	Both	All ages	Non-communicable diseases	Rate	2005	260.815	288.142	233.96
Deaths	Qatar	Both	All ages	Non-communicable diseases	Rate	2003	183.575	211.701	157.335
Deaths	Egypt	Both	All ages	Non-communicable diseases	Rate	2001	458.518	472.459	447.096
Deaths	Iran (Islamic Republic of)	Both	All ages	Non-communicable diseases	Rate	2006	328.239	335.707	321.828
Deaths	Egypt	Both	All ages	Non-communicable diseases	Rate	2004	477.556	490.24	466.998
Deaths	Syrian Arab Republic	Both	All ages	Non-communicable diseases	Rate	2004	270.163	298.98	243.912
Deaths	Egypt	Both	All ages	Non-communicable diseases	Rate	2003	482.999	495.79	472.388
Deaths	Qatar	Both	All ages	Non-communicable diseases	Rate	2008	132.371	153.361	113.454
Deaths	Syrian Arab Republic	Both	All ages	Non-communicable diseases	Rate	2003	276.125	305.314	248.348
Deaths	Bahrain	Both	All ages	Non-communicable diseases	Rate	2003	266.798	293.856	242.862
Deaths	Yemen	Both	All ages	Non-communicable diseases	Rate	2006	305.384	365.749	252.498
Deaths	Egypt	Both	All ages	Non-communicable diseases	Rate	2006	464.141	477.033	453.389
Deaths	Iran (Islamic Republic of)	Both	All ages	Non-communicable diseases	Rate	2007	329.145	335.912	322.876
Deaths	Yemen	Both	All ages	Non-communicable diseases	Rate	2004	310.617	375.689	253.804
Deaths	Bahrain	Both	All ages	Non-communicable diseases	Rate	2005	244.251	267.879	224.365
Deaths	Yemen	Both	All ages	Non-communicable diseases	Rate	2001	315.06	387.408	255.998
Deaths	Syrian Arab Republic	Both	All ages	Non-communicable diseases	Rate	2009	269.234	309.45	232.493
Deaths	Bahrain	Both	All ages	Non-communicable diseases	Rate	2006	231.21	252.807	212.305
Deaths	Egypt	Both	All ages	Non-communicable diseases	Rate	2008	462.183	474.828	450.985
Deaths	Yemen	Both	All ages	Non-communicable diseases	Rate	2008	305.646	365.633	251.919
Deaths	Qatar	Both	All ages	Non-communicable diseases	Rate	2010	109.771	127.377	93.6056
Deaths	Bahrain	Both	All ages	Non-communicable diseases	Rate	2009	199.821	217.537	183.252
Deaths	Bahrain	Both	All ages	Non-communicable diseases	Rate	2007	219.226	239.591	200.878
Deaths	Egypt	Both	All ages	Non-communicable diseases	Rate	2010	469.954	482.602	458.92
Deaths	Bahrain	Both	All ages	Non-communicable diseases	Rate	2004	256.234	281.784	234.081
Deaths	Iran (Islamic Republic of)	Both	All ages	Non-communicable diseases	Rate	2008	330.318	336.438	324.125
Deaths	Egypt	Both	All ages	Non-communicable diseases	Rate	2007	458.083	470.565	447.476
Deaths	Yemen	Both	All ages	Non-communicable diseases	Rate	2007	305.301	366.186	251.34
Deaths	Egypt	Both	All ages	Non-communicable diseases	Rate	2009	468.89	481.642	457.65
Deaths	Yemen	Both	All ages	Non-communicable diseases	Rate	2010	294.982	357.09	244.781
Deaths	Qatar	Both	All ages	Non-communicable diseases	Rate	2009	120.436	139.675	102.377
Deaths	Syrian Arab Republic	Both	All ages	Non-communicable diseases	Rate	2008	269.1	305.877	234.711
Deaths	Bahrain	Both	All ages	Non-communicable diseases	Rate	2013	192.263	213.847	173.079
Deaths	Iran (Islamic Republic of)	Both	All ages	Non-communicable diseases	Rate	2005	325.061	333.072	318.64
Deaths	Egypt	Both	All ages	Non-communicable diseases	Rate	2005	467.324	479.807	457.04
Deaths	Iran (Islamic Republic of)	Both	All ages	Non-communicable diseases	Rate	2011	340.789	347.242	334.657
Deaths	Iran (Islamic Republic of)	Both	All ages	Non-communicable diseases	Rate	2009	333.626	339.953	327.704
Deaths	Bahrain	Both	All ages	Non-communicable diseases	Rate	2008	208.888	228.146	191.633
Deaths	Qatar	Both	All ages	Non-communicable diseases	Rate	2012	97.882	115.091	82.387
Deaths	Yemen	Both	All ages	Non-communicable diseases	Rate	2003	313.042	380.499	253.747
Deaths	Qatar	Both	All ages	Non-communicable diseases	Rate	2016	95.5789	116.567	76.9267
Deaths	Iran (Islamic Republic of)	Both	All ages	Non-communicable diseases	Rate	2012	344.421	350.5	338.263
Deaths	Syrian Arab Republic	Both	All ages	Non-communicable diseases	Rate	2013	365.322	427.932	307.212
Deaths	Yemen	Both	All ages	Non-communicable diseases	Rate	2012	291.971	356.549	244.514
Deaths	Egypt	Both	All ages	Non-communicable diseases	Rate	2012	474.68	487.581	463.921
Deaths	Egypt	Both	All ages	Non-communicable diseases	Rate	2013	462.469	474.373	451.441
Deaths	Iran (Islamic Republic of)	Both	All ages	Non-communicable diseases	Rate	2015	368.218	375.687	360.59
Deaths	Egypt	Both	All ages	Non-communicable diseases	Rate	2016	486.231	535.918	439.718
Deaths	Syrian Arab Republic	Both	All ages	Non-communicable diseases	Rate	2017	455.11	573.133	359.849
Deaths	Yemen	Both	All ages	Non-communicable diseases	Rate	2013	291.946	358.953	244.665
Deaths	Bahrain	Both	All ages	Non-communicable diseases	Rate	2011	193.415	211.448	176.097
Deaths	Syrian Arab Republic	Both	All ages	Non-communicable diseases	Rate	2011	300.431	347.69	259.289
Deaths	Yemen	Both	All ages	Non-communicable diseases	Rate	2016	294.199	364.84	248.181
Deaths	Iran (Islamic Republic of)	Both	All ages	Non-communicable diseases	Rate	2019	387.326	398.271	377.551
Deaths	Bahrain	Both	All ages	Non-communicable diseases	Rate	2014	194.806	219.48	173.327
Deaths	Syrian Arab Republic	Both	All ages	Non-communicable diseases	Rate	2014	392.394	468.333	325.331
Deaths	Qatar	Both	All ages	Non-communicable diseases	Rate	2019	103.564	130.138	81.5654
Deaths	Bahrain	Both	All ages	Non-communicable diseases	Rate	2017	227.596	264.167	195.195
Deaths	Syrian Arab Republic	Both	All ages	Non-communicable diseases	Rate	2019	476.831	608.647	372.652
Deaths	Egypt	Both	All ages	Non-communicable diseases	Rate	2019	480.844	594.416	385.134
Deaths	Bahrain	Both	All ages	Non-communicable diseases	Rate	2019	256.939	308.104	213.672
Deaths	Yemen	Both	All ages	Non-communicable diseases	Rate	2019	304.548	377.994	253.271
Deaths	Egypt	Both	All ages	Non-communicable diseases	Rate	2011	467.201	479.566	455.858
Deaths	Bahrain	Both	All ages	Non-communicable diseases	Rate	2012	192.88	212.091	174.435
Deaths	Syrian Arab Republic	Both	All ages	Non-communicable diseases	Rate	2012	329.877	381.697	281.37
Deaths	Iran (Islamic Republic of)	Both	All ages	Non-communicable diseases	Rate	2013	351.455	358.026	344.692
Deaths	Egypt	Both	All ages	Non-communicable diseases	Rate	2014	466.939	478.598	455.861
Deaths	Yemen	Both	All ages	Non-communicable diseases	Rate	2014	289.591	355.531	242.894
Deaths	Syrian Arab Republic	Both	All ages	Non-communicable diseases	Rate	2015	408.612	498.977	330.848
Deaths	Iran (Islamic Republic of)	Both	All ages	Non-communicable diseases	Rate	2016	372.963	381.056	365.046
Deaths	Egypt	Both	All ages	Non-communicable diseases	Rate	2017	478.468	564.972	402.36
Deaths	Syrian Arab Republic	Both	All ages	Non-communicable diseases	Rate	2007	258.324	291.291	228.874
Deaths	Bahrain	Both	All ages	Non-communicable diseases	Rate	2018	240.186	283.742	202.698
Deaths	Syrian Arab Republic	Both	All ages	Non-communicable diseases	Rate	2018	467.821	598.132	366.086
Deaths	Iran (Islamic Republic of)	Both	All ages	Non-communicable diseases	Rate	2014	358.709	365.75	351.433
Deaths	Bahrain	Both	All ages	Non-communicable diseases	Rate	2015	202.893	230.514	178.547
Deaths	Qatar	Both	All ages	Non-communicable diseases	Rate	2005	164.548	190.079	140.963
Deaths	Egypt	Both	All ages	Non-communicable diseases	Rate	2015	485.673	497.474	474.264
Deaths	Qatar	Both	All ages	Non-communicable diseases	Rate	2015	95.7931	115.325	78.6458
Deaths	Syrian Arab Republic	Both	All ages	Non-communicable diseases	Rate	2006	255.632	284.699	229.189
Deaths	Yemen	Both	All ages	Non-communicable diseases	Rate	2009	301.461	363.78	249.041
Deaths	Qatar	Both	All ages	Non-communicable diseases	Rate	2006	157.088	180.923	134.429
Deaths	Iran (Islamic Republic of)	Both	All ages	Non-communicable diseases	Rate	2017	377.956	386.86	369.334
Deaths	Egypt	Both	All ages	Non-communicable diseases	Rate	2018	479.343	575.584	392.387
Deaths	Bahrain	Both	All ages	Non-communicable diseases	Rate	2016	213.785	246.122	186.069
Deaths	Syrian Arab Republic	Both	All ages	Non-communicable diseases	Rate	2016	432.381	532.902	346.183
Deaths	Qatar	Both	All ages	Non-communicable diseases	Rate	2017	96.5363	119.002	77.1554
Deaths	Qatar	Both	All ages	Non-communicable diseases	Rate	2018	99.8891	124.455	79.1752
Deaths	Qatar	Both	All ages	Non-communicable diseases	Rate	2001	186.468	214.709	160.393
Deaths	Iran (Islamic Republic of)	Both	All ages	Non-communicable diseases	Rate	2010	337.839	343.842	331.251
Deaths	Qatar	Both	All ages	Non-communicable diseases	Rate	2014	96.7381	116.18	80.3028
Deaths	Yemen	Both	All ages	Non-communicable diseases	Rate	2005	307.308	368.637	253.001
Deaths	Qatar	Both	All ages	Non-communicable diseases	Rate	2011	101.967	118.798	86.1039
Deaths	Yemen	Both	All ages	Non-communicable diseases	Rate	2018	302.213	374.138	252.397
Deaths	Qatar	Both	All ages	Non-communicable diseases	Rate	2013	96.6394	114.509	80.5461
Deaths	Yemen	Both	All ages	Non-communicable diseases	Rate	2017	298.195	371.367	250.531
Deaths	Qatar	Both	All ages	Non-communicable diseases	Rate	2007	146.42	168.876	125.403
Deaths	Yemen	Both	All ages	Non-communicable diseases	Rate	2015	292.213	360.169	246.563
Deaths	Iran (Islamic Republic of)	Both	All ages	Non-communicable diseases	Rate	2018	380.908	390.613	370.921
Deaths	Yemen	Both	All ages	Non-communicable diseases	Rate	2011	294.475	360.82	244.565
