# Supplementary material for: Health systems performance in health outcomes, health financing and COVID-19 pandemic: Lessons from 31 countries
Source: PLoS One. 2025 Oct 30;20(10):e0334693. doi: 10.1371/journal.pone.0334693 (PMC12574844; doi:10.1371/journal.pone.0334693)
Supplement: S1 File — (ZIP) [file pone.0334693.s001.zip › Health/NorthAmerica.xlsx]

## Sheet: North America_Health
US	Neonatal mcwtality rate (per 1000 live births) Both sexes	Maternal mortality ratio (per 100 000 live births)
2019	3.53 [3.41 - 3.66]	20 [17 - 23]
2018	3.67 [3.57 - 3.78]	19 [17 -22]
2017	3.78 [3.68 - 3.88]	19 [17 -21]
2016	3.84 [3.74 - 3.95]	18 [17 - 20]
2015	3.91 [3.81- 4.01]	17 [16 - 19]
2014	3.98 [3.88 - 4.09]	17 [16 - 18]
2013	4.05 [3.94 - 4.15]	16 [16 -17]
2012	4.07 [3.97 - 4.18]	16 [15 - 16]
2011	4.08 [3.97 - 4.19]	15 [15 — 16]
2010	4.1 [4-4.21]	14 [14 - 15]
2009	4.17 [4.07 - 4.29]	15 [15 — 16]
2008	4.26 [4.15 - 4.38]	14 [14 - 14]
2007	4.33 [4.22-4.45]	13 [13 - 14]
2006	4.4 [4.28 -4.52]	13 [13 - 14]
2005	4.47 [4.35 — 4.59]	13 [13 - 14]
2004	4.56 [4.45 — 4.69]	13 [13 - 14]
2003	4.63 [4.52-4.76]	13 [13 - 14]
2002	4.64 [4.52 — 4.77]	13 [12 - 13]
2001	4.62 [4.5 -4.75]	13 [12 - 13]
2000	4.62 [4.5 -4.75]	12 [11 - 12]
Canada	Neonatal mcwtality rate (per 1000 live births) Both sexes	Maternal mortality ratio (per 100 000 live births)
2019	3.44 [3.34 - 3.54]	11 [8.9 -14]
2018	3.45 [3.36 - 3.55]	11 [8.9 - 14]
2017	3.48 [3.38 — 3.57]	13 [10 — 16]
2016	3.52 [3.42 - 3.61]	13 [10 - 15]
2015	3.56 [3.47 - 3.66]	12 [9.8 - 14]
2014	3.61 [3.52 - 3.71]	12 [9.9 - 14]
2013	3.66 [3.56 - 3.76]	11 [9.7 -14]
2012	3.69 [3.59 - 3.79]	12 [10 - 14]
2011	3.72 [3.62 - 3.82]	12 [10 - 14]
2010	3.75 [3.65 - 3.85]	12 [10 - 14]
2009	3.77 [3.66 — 3.87]	13 [11 -15]
2008	3.78 [3.68 - 3.89]	13 [11 - 15]
2007	3.81 [3.7 - 3.92]	11 [9.1 - 12]
2006	3.85 [3.74 - 3.96]	11 [9.4 -13]
2005	3.91 [3.81- 4.02]	11 [9.7 -13]
2004	3.95 [3.84 - 4.07]	11 [9.2 - 13]
2003	3.94 [3.83- 4.05]	11 [9.2 - 12]
2002	3.88 [3.77 - 3.99]	10 [9-12]
2001	3.8 [3.7 - 3.91]	9.8 [8.5 - 11]
2000	3.76 [3.65 - 3.87]	9.3 [8 - 11]
Haiti	Neonatal mcwtality rate (per 1000 live births) Both sexes	Maternal mortality ratio (per 100 000 live births)
2019	25.24 [17.71 - 36.02]	349 [242 - 531]
2018	25.76 [18.65 - 35.51]	359 [253 - 536]
2017	26.25 [19.66 - 35.02]	351 [250 - 513]
2016	26.71 [20.73 - 34.58]	388 [279 - 554]
2015	27.13 [21.7 - 34.22]	391 [286 - 548]
2014	27.5 [22.53 - 33.79]	389 [289 - 536]
2013	27.82 [23.22 - 33.43]	392 [294 - 532]
2012	28.06 [23.76 - 33.17]	384 [291- 520]
2011	28.29 [24.22 - 33.05]	424 [322 - 572]
2010	29.34 [25.49 - 33.77]	403 [276 - 599]
2009	28.68 [24.98 - 32.94]	394 [302 - 525]
2008	28.92 [25.37 - 32.97]	383 [295 - 507]
2007	29.14 [25.62 - 33.2]	366 [283— 486]
2006	29.28 [25.82 - 33.24]	343 [268- 452]
2005	29.33 [25.86 - 33.19]	363 [284— 474]
2004	29.33 [25.86 - 33.13]	429 [337 - 555]
2003	29.29 [25.87 - 33]	373 [294— 479]
2002	29.3 [25.72 - 33.05]	389 [307- 493]
2001	29.43 [25.89 - 33.26]	417 [328 - 523]
2000	29.79 [26.25 - 33.74]	400 [314 - 500]
Dominica	Neonatal mcwtality rate (per 1000 live births) Both sexes	Maternal mortality ratio (per 100 000 live births)
2019	27.73 [23.4 - 32.62]	103 [88 -121]
2018	27.23 [23.2 - 31.76]	109 [98 -122]
2017	26.54 [22.83 - 30.68]	104 [97 -112]
2016	25.68 [22.34 - 29.47]	102 [96 -108]
2015	24.74 [21.77 - 28.18]	99 [93 -105]
2014	23.74 [21.03 - 26.81]	96 [90 -101]
2013	22.71 [20.33 - 25.42]	93 [88 - 98]
2012	21.64 [19.49 - 24.11]	91 [87 -96]
2011	20.59 [18.62 - 22.81]	93 [89 - 98]
2010	19.57 [17.76 - 21.61]	92 [87 -96]
2009	18.61 [16.94 - 20.49]	93 [89 - 98]
2008	17.71 [16.18 - 19.44]	92 [88 -97]
2007	16.91 [15.46 - 18.49]	89 [85 _ 94]
2006	16.16 [14.78 - 17.66]	85 [81 -89]
2005	15.48 [14.18 - 16.88]	87 [83 -91]
2004	14.84 [13.59 - 16.18]	81 77-86]
2003	14.26 [13.06 - 15.55]	75 71-78]
2002	13.71 [12.55 - 14.95]	70 [67 - 74]
2001	13.2 [12.09 - 14.39]	69 [65 - 72]
2000	12.71 [11.63 - 13.87]	79 75 — 84]
Cuba	Neonatal mcwtality rate (per 1000 live births) Both sexes	Maternal mortality ratio (per 100 000 live births)
2019	2.34 [1.96 - 2.81]	40 [37 — 44]
2018	2.31 [1.97 - 2.72]	39 [35 - 42]
2017	2.3 [1.99 - 2.67]	40 [37 - 43]
2016	2.32 [2.03 - 2.66]	41 [38 — 44]
2015	2.37 [2.1 - 2.69]	39 [36 - 42]
2014	2.45 [2.18 - 2.76]	41 [38 — 44]
2013	2.55 [2.28 - 2.86]	41 [38 — 44]
2012	2.67 [2.38 - 2.98]	41 [38 — 45]
2011	2.79 [2.49 - 3.11]	40 [37 - 43]
2010	2.91 [2.6 - 3.23]	41 [38 — 44]
2009	3.01 [2.69 - 3.35]	40 [37 — 44]
2008	3.1 [2.77 - 3.45]	42 [39 — 46]
2007	3.19 [2.85 - 3.55]	45 [42 - 49]
2006	3.29 [2.94 - 3.66]	46 [43 - 50]
2005	3.43 [3.06 - 3.81]	43 [40 —47]
2004	3.6 [3.21 —4]	41 [38 — 44]
2003	3.81 [3.41— 4.24]	39 [36 - 42]
2002	4.04 [3.62 - 4.49]	45 [42 - 49]
2001	4.21 [3.77 - 4.68]	47 [43 - 51]
2000	4.31 [3.85 — 4.79]	47 [43 - 51]
