# Supplementary material for: Health systems performance in health outcomes, health financing and COVID-19 pandemic: Lessons from 31 countries
Source: PLoS One. 2025 Oct 30;20(10):e0334693. doi: 10.1371/journal.pone.0334693 (PMC12574844; doi:10.1371/journal.pone.0334693)
Supplement: S1 File — (ZIP) [file pone.0334693.s001.zip › Health/Road_Injury data.csv]

measure	location	sex	age	cause	metric	year	val	upper	lower
Deaths	Yemen	Both	Age-standardized	Road injuries	Rate	2019	47.08445745	62.7084879	31.71685199
Deaths	Uganda	Both	Age-standardized	Road injuries	Rate	2019	23.97577794	29.85627594	18.36469316
Deaths	Egypt	Both	Age-standardized	Road injuries	Rate	2019	36.0007964	48.18244032	23.2063021
Deaths	Chile	Both	Age-standardized	Road injuries	Rate	1990	16.98787577	17.62263259	16.28679184
Deaths	Haiti	Both	Age-standardized	Road injuries	Rate	1990	17.33173455	39.71131932	12.66047989
Deaths	Paraguay	Both	Age-standardized	Road injuries	Rate	1990	14.73336742	17.17915348	13.05676433
Deaths	Dominica	Both	Age-standardized	Road injuries	Rate	1990	21.03936478	24.25027305	17.71877613
Deaths	Libya	Both	Age-standardized	Road injuries	Rate	1990	44.41166108	54.39385281	30.089556
Deaths	Switzerland	Both	Age-standardized	Road injuries	Rate	1990	13.40416506	14.07437298	12.86678351
Deaths	Afghanistan	Both	Age-standardized	Road injuries	Rate	2019	26.57860957	36.7081919	19.92935544
Deaths	Niger	Both	Age-standardized	Road injuries	Rate	2019	17.43000724	22.81402896	12.80015519
Deaths	United States of America	Both	Age-standardized	Road injuries	Rate	2019	11.13743998	11.46223838	10.56420666
Deaths	China	Both	Age-standardized	Road injuries	Rate	1990	20.25904105	28.18673035	17.27984736
Deaths	Niger	Both	Age-standardized	Road injuries	Rate	1990	23.41221675	28.23196348	17.86665602
Deaths	Ukraine	Both	Age-standardized	Road injuries	Rate	2019	15.11213418	17.82825182	12.52291529
Deaths	Libya	Both	Age-standardized	Road injuries	Rate	2019	31.78852937	41.43225938	21.59349294
Deaths	Qatar	Both	Age-standardized	Road injuries	Rate	1990	61.18987073	73.51092585	45.36407044
Deaths	Argentina	Both	Age-standardized	Road injuries	Rate	1990	13.47363579	13.91531912	13.02013331
Deaths	Germany	Both	Age-standardized	Road injuries	Rate	1990	14.35313128	14.68019949	14.01996562
Deaths	Australia	Both	Age-standardized	Road injuries	Rate	1990	15.54794984	15.94323794	15.15761349
Deaths	Singapore	Both	Age-standardized	Road injuries	Rate	1990	9.006878388	9.369398131	8.647465716
Deaths	United States of America	Both	Age-standardized	Road injuries	Rate	1990	18.38181515	18.65744602	18.14287665
Deaths	Nigeria	Both	Age-standardized	Road injuries	Rate	1990	15.93391256	20.16960829	12.6436092
Deaths	Kenya	Both	Age-standardized	Road injuries	Rate	1990	14.51854998	18.50351073	12.36709276
Deaths	Canada	Both	Age-standardized	Road injuries	Rate	1990	15.06583728	15.41333696	14.68356405
Deaths	Brazil	Both	Age-standardized	Road injuries	Rate	1990	33.39793565	34.58364555	32.184913
Deaths	Switzerland	Both	Age-standardized	Road injuries	Rate	2019	3.095942265	3.298380595	2.854176797
Deaths	United Kingdom	Both	Age-standardized	Road injuries	Rate	2019	3.485756489	3.613009384	3.384199223
Deaths	Luxembourg	Both	Age-standardized	Road injuries	Rate	1990	20.09037228	21.03507155	19.20167774
Deaths	Iran (Islamic Republic of)	Both	Age-standardized	Road injuries	Rate	2019	25.44338292	29.85769244	21.90084166
Deaths	Dominica	Both	Age-standardized	Road injuries	Rate	2019	15.81910397	20.14451184	12.23692911
Deaths	New Zealand	Both	Age-standardized	Road injuries	Rate	1990	21.84097869	22.34168321	21.28019693
Deaths	Bolivia (Plurinational State of)	Both	Age-standardized	Road injuries	Rate	1990	35.16971213	40.59783528	29.25281986
Deaths	Syrian Arab Republic	Both	Age-standardized	Road injuries	Rate	1990	19.99337016	23.99603189	16.03631105
Deaths	Argentina	Both	Age-standardized	Road injuries	Rate	2019	13.12437705	13.81524741	12.3961822
Deaths	Yemen	Both	Age-standardized	Road injuries	Rate	1990	66.1074809	89.49280512	41.47153756
Deaths	Germany	Both	Age-standardized	Road injuries	Rate	2019	4.330320917	4.610217407	4.093333025
Deaths	Egypt	Both	Age-standardized	Road injuries	Rate	1990	56.09863338	63.71351164	40.33079339
Deaths	Haiti	Both	Age-standardized	Road injuries	Rate	2019	11.71178774	30.25235106	7.491386993
Deaths	Chile	Both	Age-standardized	Road injuries	Rate	2019	11.12639242	11.81389001	10.48344088
Deaths	Singapore	Both	Age-standardized	Road injuries	Rate	2019	2.642541717	2.928020854	2.386602586
Deaths	Ukraine	Both	Age-standardized	Road injuries	Rate	1990	22.23194105	23.03581509	21.53123866
Deaths	Canada	Both	Age-standardized	Road injuries	Rate	2019	5.928692419	6.28817994	5.582774958
Deaths	Uganda	Both	Age-standardized	Road injuries	Rate	1990	25.99998858	31.81852987	19.73882313
Deaths	Cuba	Both	Age-standardized	Road injuries	Rate	1990	22.20800508	22.93497913	21.58102262
Deaths	Afghanistan	Both	Age-standardized	Road injuries	Rate	1990	39.17350738	48.32500952	28.94624436
Deaths	Kenya	Both	Age-standardized	Road injuries	Rate	2019	14.75936676	18.59152622	12.01609145
Deaths	Qatar	Both	Age-standardized	Road injuries	Rate	2019	34.08848654	43.77413945	25.83626019
Deaths	Bahrain	Both	Age-standardized	Road injuries	Rate	1990	28.19200253	33.65136621	24.2976912
Deaths	United Kingdom	Both	Age-standardized	Road injuries	Rate	1990	9.414169975	9.58350551	9.254348592
Deaths	China	Both	Age-standardized	Road injuries	Rate	2019	14.7907287	17.21469074	12.30900645
Deaths	Brazil	Both	Age-standardized	Road injuries	Rate	2019	19.13921008	19.94578706	18.246809
Deaths	New Zealand	Both	Age-standardized	Road injuries	Rate	2019	7.347080084	7.764947781	6.743750464
Deaths	Iran (Islamic Republic of)	Both	Age-standardized	Road injuries	Rate	1990	60.19665041	65.88648565	51.18184101
Deaths	Australia	Both	Age-standardized	Road injuries	Rate	2019	5.728812958	6.069615164	5.366352095
Deaths	Nigeria	Both	Age-standardized	Road injuries	Rate	2019	12.34632963	16.27253396	9.601089583
Deaths	Paraguay	Both	Age-standardized	Road injuries	Rate	2019	21.89204947	28.5648405	15.57641555
Deaths	Bolivia (Plurinational State of)	Both	Age-standardized	Road injuries	Rate	2019	19.70476889	25.25855851	14.83240066
Deaths	Luxembourg	Both	Age-standardized	Road injuries	Rate	2019	5.55687907	6.348544346	4.933519457
Deaths	Syrian Arab Republic	Both	Age-standardized	Road injuries	Rate	2019	14.48654375	18.82383436	10.90095052
Deaths	Cuba	Both	Age-standardized	Road injuries	Rate	2019	7.825295224	9.689610354	6.198860749
Deaths	Bahrain	Both	Age-standardized	Road injuries	Rate	2019	14.03721181	18.14817323	11.10284368
DALYs (Disability-Adjusted Life Years)	Singapore	Both	Age-standardized	Road injuries	Rate	1990	510.3063301	547.7140098	477.4508577
DALYs (Disability-Adjusted Life Years)	Argentina	Both	Age-standardized	Road injuries	Rate	2019	756.3801835	809.0635041	706.088659
DALYs (Disability-Adjusted Life Years)	Germany	Both	Age-standardized	Road injuries	Rate	1990	898.9184979	941.7926783	858.6426607
DALYs (Disability-Adjusted Life Years)	Cuba	Both	Age-standardized	Road injuries	Rate	1990	1326.182857	1400.529192	1263.710145
DALYs (Disability-Adjusted Life Years)	Cuba	Both	Age-standardized	Road injuries	Rate	2019	476.4091779	569.7335464	396.4685144
DALYs (Disability-Adjusted Life Years)	Egypt	Both	Age-standardized	Road injuries	Rate	1990	3005.087685	3436.663855	2211.483033
DALYs (Disability-Adjusted Life Years)	Luxembourg	Both	Age-standardized	Road injuries	Rate	2019	364.9332268	412.8307136	319.9401287
DALYs (Disability-Adjusted Life Years)	Dominica	Both	Age-standardized	Road injuries	Rate	1990	1189.089281	1361.338421	1018.363639
DALYs (Disability-Adjusted Life Years)	Chile	Both	Age-standardized	Road injuries	Rate	2019	611.5231903	659.0590825	568.3678891
DALYs (Disability-Adjusted Life Years)	Bolivia (Plurinational State of)	Both	Age-standardized	Road injuries	Rate	1990	1797.28167	2080.629068	1477.973649
DALYs (Disability-Adjusted Life Years)	Bolivia (Plurinational State of)	Both	Age-standardized	Road injuries	Rate	2019	868.7343851	1102.779552	653.8590789
DALYs (Disability-Adjusted Life Years)	Syrian Arab Republic	Both	Age-standardized	Road injuries	Rate	1990	1062.062288	1261.807769	883.4116444
DALYs (Disability-Adjusted Life Years)	Iran (Islamic Republic of)	Both	Age-standardized	Road injuries	Rate	1990	3262.520826	3635.353273	2815.516181
DALYs (Disability-Adjusted Life Years)	China	Both	Age-standardized	Road injuries	Rate	1990	1144.701128	1527.157843	994.7151941
DALYs (Disability-Adjusted Life Years)	Dominica	Both	Age-standardized	Road injuries	Rate	2019	928.6865292	1149.696059	747.2224956
DALYs (Disability-Adjusted Life Years)	Haiti	Both	Age-standardized	Road injuries	Rate	1990	1097.526493	2035.984374	838.2524614
DALYs (Disability-Adjusted Life Years)	Nigeria	Both	Age-standardized	Road injuries	Rate	2019	716.3576309	880.9759787	571.312552
DALYs (Disability-Adjusted Life Years)	Canada	Both	Age-standardized	Road injuries	Rate	1990	953.0057739	1007.281424	905.0859206
DALYs (Disability-Adjusted Life Years)	United States of America	Both	Age-standardized	Road injuries	Rate	1990	1160.569268	1218.402358	1110.834153
DALYs (Disability-Adjusted Life Years)	Ukraine	Both	Age-standardized	Road injuries	Rate	2019	1132.200276	1319.28826	966.6552648
DALYs (Disability-Adjusted Life Years)	Brazil	Both	Age-standardized	Road injuries	Rate	1990	1760.491008	1837.96555	1690.804304
DALYs (Disability-Adjusted Life Years)	Kenya	Both	Age-standardized	Road injuries	Rate	2019	713.9500971	872.4610097	595.0617184
DALYs (Disability-Adjusted Life Years)	Yemen	Both	Age-standardized	Road injuries	Rate	2019	2325.099701	3038.276947	1589.138823
DALYs (Disability-Adjusted Life Years)	Bahrain	Both	Age-standardized	Road injuries	Rate	1990	1435.546253	1645.016155	1265.309651
DALYs (Disability-Adjusted Life Years)	Qatar	Both	Age-standardized	Road injuries	Rate	1990	2963.235479	3476.242427	2342.331679
DALYs (Disability-Adjusted Life Years)	Uganda	Both	Age-standardized	Road injuries	Rate	1990	1173.212834	1420.123951	936.1185639
DALYs (Disability-Adjusted Life Years)	Australia	Both	Age-standardized	Road injuries	Rate	1990	952.8068774	997.9315128	912.6928553
DALYs (Disability-Adjusted Life Years)	Bahrain	Both	Age-standardized	Road injuries	Rate	2019	744.4935122	903.4095509	612.5558493
DALYs (Disability-Adjusted Life Years)	Qatar	Both	Age-standardized	Road injuries	Rate	2019	1463.728004	1838.181938	1168.481086
DALYs (Disability-Adjusted Life Years)	Niger	Both	Age-standardized	Road injuries	Rate	1990	1351.161334	1650.849134	1049.98398
DALYs (Disability-Adjusted Life Years)	Egypt	Both	Age-standardized	Road injuries	Rate	2019	1590.246139	2068.127879	1122.355272
DALYs (Disability-Adjusted Life Years)	Switzerland	Both	Age-standardized	Road injuries	Rate	1990	844.3407849	905.4790065	790.1071555
DALYs (Disability-Adjusted Life Years)	New Zealand	Both	Age-standardized	Road injuries	Rate	1990	1399.109343	1458.252135	1342.741223
DALYs (Disability-Adjusted Life Years)	Yemen	Both	Age-standardized	Road injuries	Rate	1990	3510.370107	4846.389423	2233.189829
DALYs (Disability-Adjusted Life Years)	Paraguay	Both	Age-standardized	Road injuries	Rate	1990	856.8941427	971.8670829	767.3927193
DALYs (Disability-Adjusted Life Years)	Iran (Islamic Republic of)	Both	Age-standardized	Road injuries	Rate	2019	1302.086179	1488.344512	1147.378303
DALYs (Disability-Adjusted Life Years)	Libya	Both	Age-standardized	Road injuries	Rate	1990	2386.725471	2876.311703	1745.575568
DALYs (Disability-Adjusted Life Years)	Singapore	Both	Age-standardized	Road injuries	Rate	2019	189.8384122	216.9682401	166.6158781
DALYs (Disability-Adjusted Life Years)	Ukraine	Both	Age-standardized	Road injuries	Rate	1990	1579.403142	1727.891287	1455.544807
DALYs (Disability-Adjusted Life Years)	China	Both	Age-standardized	Road injuries	Rate	2019	828.7009189	939.5721514	713.6126355
DALYs (Disability-Adjusted Life Years)	United Kingdom	Both	Age-standardized	Road injuries	Rate	1990	600.1320207	631.9644774	572.1962524
DALYs (Disability-Adjusted Life Years)	Syrian Arab Republic	Both	Age-standardized	Road injuries	Rate	2019	677.7844497	859.2817759	539.4245272
DALYs (Disability-Adjusted Life Years)	Kenya	Both	Age-standardized	Road injuries	Rate	1990	732.0098674	874.3842964	634.0410036
DALYs (Disability-Adjusted Life Years)	Luxembourg	Both	Age-standardized	Road injuries	Rate	1990	1233.663568	1306.966301	1168.290935
DALYs (Disability-Adjusted Life Years)	Canada	Both	Age-standardized	Road injuries	Rate	2019	393.9615851	432.9353896	357.9579762
DALYs (Disability-Adjusted Life Years)	Afghanistan	Both	Age-standardized	Road injuries	Rate	1990	2240.863196	2772.657732	1685.708456
DALYs (Disability-Adjusted Life Years)	Argentina	Both	Age-standardized	Road injuries	Rate	1990	776.4948588	822.6636828	736.7595968
DALYs (Disability-Adjusted Life Years)	Brazil	Both	Age-standardized	Road injuries	Rate	2019	1061.028453	1113.800576	1001.971776
DALYs (Disability-Adjusted Life Years)	Nigeria	Both	Age-standardized	Road injuries	Rate	1990	920.4279098	1122.048565	747.7654106
DALYs (Disability-Adjusted Life Years)	Paraguay	Both	Age-standardized	Road injuries	Rate	2019	1193.185834	1513.971563	878.3639838
DALYs (Disability-Adjusted Life Years)	Australia	Both	Age-standardized	Road injuries	Rate	2019	364.9885738	396.997547	334.9861602
DALYs (Disability-Adjusted Life Years)	Libya	Both	Age-standardized	Road injuries	Rate	2019	1590.76274	2023.976622	1143.294652
DALYs (Disability-Adjusted Life Years)	Haiti	Both	Age-standardized	Road injuries	Rate	2019	738.5925172	1582.444371	521.2936827
DALYs (Disability-Adjusted Life Years)	Chile	Both	Age-standardized	Road injuries	Rate	1990	895.1224499	946.5252623	850.2538208
DALYs (Disability-Adjusted Life Years)	United States of America	Both	Age-standardized	Road injuries	Rate	2019	693.62638	742.7150345	644.0896833
DALYs (Disability-Adjusted Life Years)	Germany	Both	Age-standardized	Road injuries	Rate	2019	287.4129798	315.6035965	263.1503618
DALYs (Disability-Adjusted Life Years)	Afghanistan	Both	Age-standardized	Road injuries	Rate	2019	1432.692501	1969.290692	1087.962498
DALYs (Disability-Adjusted Life Years)	New Zealand	Both	Age-standardized	Road injuries	Rate	2019	508.6961396	557.8968961	461.9554894
DALYs (Disability-Adjusted Life Years)	Switzerland	Both	Age-standardized	Road injuries	Rate	2019	227.455124	256.9685211	201.1567904
DALYs (Disability-Adjusted Life Years)	United Kingdom	Both	Age-standardized	Road injuries	Rate	2019	233.2140742	253.3332326	215.2846347
DALYs (Disability-Adjusted Life Years)	Uganda	Both	Age-standardized	Road injuries	Rate	2019	1099.075616	1353.538499	869.7329285
DALYs (Disability-Adjusted Life Years)	Niger	Both	Age-standardized	Road injuries	Rate	2019	974.1359773	1252.194815	751.4734788
