# Supplementary material for: Health systems performance in health outcomes, health financing and COVID-19 pandemic: Lessons from 31 countries
Source: PLoS One. 2025 Oct 30;20(10):e0334693. doi: 10.1371/journal.pone.0334693 (PMC12574844; doi:10.1371/journal.pone.0334693)
Supplement: S1 File — (ZIP) [file pone.0334693.s001.zip › Health/SouthAmerica.xlsx]

## Sheet: South_America_Health
Brazil	Neonatal mcwtality rate (per 1000 live births) Both sexes	Maternal mortality ratio (per 100 000 live births)
2019	8.94 7.99— 9.97]	61 [55 — 66]
2018	9.14 [8.36 - 10]	59 [56 - 62]
2017	9.27 [8.61 - 9.95]	60 [58 - 61]
2016	10.05 [9.48 - 10.6]	63 [61 — 64]
2015	9.48 [8.97 — 9.97]	62 [61 - 64]
2014	9.69 [9.24 - 10.16]	62 [61 — 64]
2013	9.98 [9.54 - 10.44]	61 [60 - 62]
2012	10.31 [9.86 - 10.77]	57 [56 - 58]
2011	10.69 [10.21 - 11.17]	62 [61 -63]
2010	11.12 [10.59 - 11.66]	64 [62 - 65]
2009	11.63 [11.01 - 12.26]	68 [66 - 70]
2008	12.2 [11.44 - 13.01]	70 [67 - 74]
2007	12.82 [11.91 - 13.82]	72 [68 - 76]
2006	13.49 [12.4- 14.7]	71 [68 - 75]
2005	14.24 [12.94 - 15.66]	70 [68 - 72]
2004	15.08 [13.56 - 16.65]	70 [66 - 73]
2003	15.96 [14.25 - 17.69]	69 [64 - 73]
2002	16.88 [15.02 - 18.74]	72 [67 - 77]
2001	17.83 [15.81 - 19.81]	68 [64 - 71]
2000	18.8 [16.62 - 20.92]	68 [67 - 70]
Argentina	Neonatal mcwtality rate (per 1000 live births) Both sexes	Maternal mortality ratio (per 100 000 live births)
2019	5.88 [5.68 — 6.07]	33 [28 -37]
2018	6.05 [5.85 - 6.25]	34 [30 - 38]
2017	6.19 [5.97 — 6.4]	38 [35 - 42]
2016	6.36 [6.14 - 6.59]	40 [38 - 43]
2015	6.64 [6.4 -6.88]	39 [37 - 42]
2014	7.01 [6.76 - 7.27]	42 [40 — 44]
2013	7.36 7.1 - 7.63]	43 [41 — 46]
2012	7.52 7.25 - 7.79]	45 [42 - 48]
2011	7.52 7.24 - 7.81]	50 [47 — 54]
2010	7.57 7.28 - 7.86]	55 [51 - 60]
2009	7.79 7.49 - 8.09]	57 [52 - 62]
2008	8.1 [7.78 - 8.41]	59 [54 — 66]
2007	8.4 [8.08 -8.71]	63 [57 - 70]
2006	8.73 [8.4 - 9.06]	61 [56 -68]
2005	9.17 [8.83-9.5]	63 [57 - 70]
2004	9.71 [9.37 - 10.06]	73 [66 - 82]
2003	10.27 [9.92 - 10.64]	79 71-88]
2002	10.74 [10.37 - 11.12]	71 [63 - 80]
2001	11.03 [10.65 - 11.43]	72 [64 - 81]
2000	11.06 [10.66 - 11.46]	72 [63 - 80]
Chile	Neonatal mcwtality rate (per 1000 live births) Both sexes	Maternal mortality ratio (per 100 000 live births)
2019	4.68 [4.05 - 5.32]	15 [13 — 16]
2018	4.85 [4.32 - 5.39]	15 [14 - 17]
2017	4.98 [4.57 - 5.41]	15 [13 — 16]
2016	5.08 [4.77 - 5.39]	15 [14 - 17]
2015	5.14 [4.93 - 5.35]	16 [15 - 18]
2014	5.19 [5.01 - 5.38]	16 [14 - 18]
2013	5.25 [5.07 - 5.43]	18 [16 - 20]
2012	5.31 [5.13 - 5.49]	19 [17 -21]
2011	5.33 [5.15 - 5.51]	20 [18 - 23]
2010	5.31 [5.14 - 5.49]	23 [21 -26]
2009	5.3 [5.11 - 5.5]	24 [22 -27]
2008	5.35 [5.16 - 5.53]	26 [23 - 29]
2007	5.42 [5.24 - 5.61]	28 [25 - 32]
2006	5.46 [5.27 - 5.65]	29 [26 - 33]
2005	5.44 [5.26 - 5.62]	27 [24 -31]
2004	5.38 [5.19 - 5.58]	29 [25 - 33]
2003	5.32 [5.13 - 5.52]	32 [28 -37]
2002	5.32 [5.13 - 5.52]	32 [28 - 36]
2001	5.45 [5.24 - 5.66]	34 [30 - 39]
2000	5.72 [5.51 - 5.93]	33 [28 - 38]
Bolivia	Neonatal mcwtality rate (per 1000 live births) Both sexes	Maternal mortality ratio (per 100 000 live births)
2019	14.25 [10.3 - 19.54]	176 [126 - 259]
2018	14.82 [11.07 - 19.69]	171 [124 - 249]
2017	15.45 [11.82 - 19.92]	164 [121- 236]
2016	16.15 [12.69 - 20.28]	161 [120 - 229]
2015	16.92 [13.6 - 20.82]	165 [124 - 231]
2014	17.85 [14.64 - 21.56]	163 [124 - 224]
2013	18.92 [15.82 - 22.45]	175 [134 - 235]
2012	19.99 [16.95 - 23.42]	179 [139 - 237]
2011	20.96 [18 - 24.28]	178 [141- 233]
2010	21.95 [19.03 - 25.21]	184 [146 - 239]
2009	22.96 [20.05 - 26.16]	187 [149 - 241]
2008	23.93 [21.04 - 27.09]	211 [169 - 269]
2007	24.81 [22.01 - 28]	220 [177 - 278]
2006	25.61 [22.91 - 28.72]	218 [178 - 275]
2005	26.31 [23.62 - 29.36]	230 [188 - 287]
2004	26.89 [24.15 - 29.85]	236 [193 - 290]
2003	27.39 [24.63 - 30.27]	251 [207 - 308]
2002	27.92 [24.91 - 30.87]	253 [210 - 310]
2001	28.6 [25.26 - 31.7]	261 [216 - 319]
2000	29.47 [25.92 - 32.75]	284 [235 - 348]
Paraguay	Neonatal mcwtality rate (per 1000 live births) Both sexes	Maternal mortality ratio (per 100 000 live births)
2019	10.35 [5.13 - 21.13]	70 [61 - 79]
2018	10.69 [5.45 - 21.26]	70 [62 - 78]
2017	11.07 [5.82 - 21.27]	69 [62 - 76]
2016	11.44 [6.21- 21.36]	69 [63 - 75]
2015	11.84 [6.59 - 21.46]	80 73 - 88]
2014	12.18 [6.98 - 21.6]	77 [70 - 85]
2013	12.58 [7.43 - 21.79]	81 73-91]
2012	13 [7.86 - 21.74]	85 76-97]
2011	13.44 [8.4- 21.82]	99 [87 -115]
2010	13.85 [8.91- 21.88]	100 [88 -120]
2009	14.29 [9.43 - 21.89]	104 [90 -126]
2008	14.74 [9.96 - 21.97]	107 [92 -132]
2007	15.18 [10.5 - 22.03]	110 [94 -137]
2006	15.61 [11.06 - 22.11]	114 [96 -142]
2005	16 [11.67 - 22.08]	127 [107 - 160]
2004	16.4 [12.29 - 22.02]	127 [107 - 162]
2003	16.82 [12.9 - 21.99]	130 [108 - 167]
2002	17.25 [13.49 - 22.03]	132 [109 - 170]
2001	17.66 [14.06 - 22.16]	147 [121- 189]
2000	18.06 [14.64 - 22.29]	148 [122 - 194]
