# Supplementary material for: Health systems performance in health outcomes, health financing and COVID-19 pandemic: Lessons from 31 countries
Source: PLoS One. 2025 Oct 30;20(10):e0334693. doi: 10.1371/journal.pone.0334693 (PMC12574844; doi:10.1371/journal.pone.0334693)
Supplement: S1 File — (ZIP) [file pone.0334693.s001.zip › Covid/COVID_DATA (6_Region).xlsx]

## Sheet: North America
iso_code	continent	location	date	total_cases	total_deaths	total_vaccinations
DMA	North America	Dominica	2020-12-31	96	30	0
DMA	North America	Dominica	2021-12-31	6814	47	57044
DMA	North America	Dominica	2022-12-31	15760	74	67647
DMA	North America	Dominica	2023-04-12	15760	74	67647
CUB	North America	Cuba	2020-12-31	11687	145	0
CUB	North America	Cuba	2021-12-31	965571	8322	30874045
CUB	North America	Cuba	2022-12-31	1111972	8530	42710000
CUB	North America	Cuba	2023-04-12	1112853	8530	45130000
HTI	North America	Haiti	2020-12-31	9999	236	0
HTI	North America	Haiti	2021-12-31	26169	773	197175
HTI	North America	Haiti	2022-12-31	33969	860	510611
HTI	North America	Haiti	2023-04-12	34202	860	664150
CAN	North America	Canada	2020-12-31	565504	15274	96170
CAN	North America	Canada	2021-12-31	2102470	29958	68836546
CAN	North America	Canada	2022-12-31	4492484	49477	96303716
CAN	North America	Canada	2023-04-12	4634277	52121	96960000
USA	North America	United States	2020-12-31	19577585	352004	5713802
USA	North America	United States	2021-12-31	53534286	819055	521636744
USA	North America	United States	2022-12-31	99411696	1082456	666735953
USA	North America	United States	2023-04-12	102873924	1118800	676730000

## Sheet: Europe
iso_code	continent	location	date	total_cases	total_deaths	total_vaccinations
DEU	Europe	Germany	2020-12-31	1734452	50442	206927																																					8	81.33	0.947	83369840
DEU	Europe	Germany	2021-12-31	7165062	118437	153966358																																					8	81.33	0.947	83369840
DEU	Europe	Germany	2022-12-31	37385758	165970	191587054																																					8	81.33	0.947	83369840
DEU	Europe	Germany	2023-04-12	38368891	171411	192220000																																					8	81.33	0.947	83369840
LUX	Europe	Luxembourg	2020-12-31	46334	502	452																																					4.51	82.25	0.916	647601
LUX	Europe	Luxembourg	2021-12-31	102487	915	1076484																																					4.51	82.25	0.916	647601
LUX	Europe	Luxembourg	2022-12-31	312920	1190	1370000																																					4.51	82.25	0.916	647601
LUX	Europe	Luxembourg	2023-04-12	319959	1232	1370000																																					4.51	82.25	0.916	647601
CHE	Europe	Switzerland	2020-12-31	451142	7528	6382																																					4.53	83.78	0.955	8740471
CHE	Europe	Switzerland	2021-12-31	1334832	11921	13846434																																					4.53	83.78	0.955	8740471
CHE	Europe	Switzerland	2022-12-31	4380463	13882	16876643																																					4.53	83.78	0.955	8740471
CHE	Europe	Switzerland	2023-04-12	4399085	13981	16940000																																					4.53	83.78	0.955	8740471
UKR	Europe	Ukraine	2020-12-31	1055047	18533	0																																					8.8	72.06	0.779	39701744	39567.8	6.85	35.38
UKR	Europe	Ukraine	2021-12-31	3667649	95899	28457565																																					8.8	72.06	0.779	39701744	178896	15.53	29.08
UKR	Europe	Ukraine	2022-12-31	5357941	110813	31670000																																					8.8	72.06	0.779	39701744
UKR	Europe	Ukraine	2023-04-12	5484936	111789	31670000																																					8.8	72.06	0.779	39701744
GBR	Europe	United Kingdom	2020-12-31	2563565	75239	0																																					2.54	81.32	0.932	67508936
GBR	Europe	United Kingdom	2021-12-31	13441667	149927	133312817																																					2.54	81.32	0.932	67508936
GBR	Europe	United Kingdom	2022-12-31	24010561	200868	151250000																																					2.54	81.32	0.932	67508936
GBR	Europe	United Kingdom	2023-04-12	24330379	212083	151250000																																					2.54	81.32	0.932	67508936
[truncated: 1 more columns]

## Sheet: Asia pacific 
iso_code	continent	location	date	total_cases	total_deaths	total_vaccinations
AFG	Asia	Afghanistan	2020-12-31	52330	2189	0
AFG	Asia	Afghanistan	2021-12-31	158059	7356	4670000
AFG	Asia	Afghanistan	2022-12-31	207554	7849	12450000
AFG	Asia	Afghanistan	2023-04-12	211630	7884	2010000
AUS	Oceania	Australia	2020-12-30	28350	920	0
AUS	Oceania	Australia	2021-12-31	362558	2429	41190000
AUS	Oceania	Australia	2022-12-31	10785559	17816	63580000
AUS	Oceania	Australia	2023-04-12	11153745	19906	65490000
CHN	Asia	China	2020-12-31	96673	4788	4500000
CHN	Asia	China	2021-12-31	131780	5699	2835332000
CHN	Asia	China	2022-12-31	87090526	48738	3478094000
CHN	Asia	China	2023-04-12	99239252	120905	33490000000
IRN	Asia	Iran	2020-12-31	1218753	55095	0
IRN	Asia	Iran	2021-12-31	6192698	131572	113240000
IRN	Asia	Iran	2022-12-31	7561058	144682	154770000
IRN	Asia	Iran	2023-04-12	7597982	145571	155370000
NZL	Oceania	New Zealand	2020-12-31	1807	25	0
NZL	Oceania	New Zealand	2021-12-31	13746	51	8185415
NZL	Oceania	New Zealand	2022-12-31	2057450	2331	11956230
NZL	Oceania	New Zealand	2023-04-12	2217047	2687	12050000
SGP	Asia	Singapore	2020-12-31	58569	29	619
SGP	Asia	Singapore	2021-12-31	279061	827	11795254
SGP	Asia	Singapore	2022-12-31	2202214	1711	14730000
SGP	Asia	Singapore	2023-04-12	2298689	1722	14730000

## Sheet: Middle East
iso_code	continent	location	date	total_cases	total_deaths	total_vaccinations
BHR	Asia	Bahrain	2020-12-31	92425	352	58643
BHR	Asia	Bahrain	2021-12-31	281406	1394	3226201
BHR	Asia	Bahrain	2022-12-31	696614	1536	3480000
BHR	Asia	Bahrain	2023-04-12	696614	1536	3480000
EGY	Africa	Egypt	2020-12-31	136644	7576	0
EGY	Africa	Egypt	2021-12-31	384728	21727	50790000
EGY	Africa	Egypt	2022-12-31	515514	24802	100990000
EGY	Africa	Egypt	2023-04-12	515913	24823	112670000
QAT	Asia	Qatar	2020-12-31	143621	245	0
QAT	Asia	Qatar	2021-12-31	249787	617	5205664
QAT	Asia	Qatar	2022-12-31	489332	685	7600000
QAT	Asia	Qatar	2023-04-12	502436	688	7610000
SYR	Asia	Syria	2020-12-31	11344	704	0
SYR	Asia	Syria	2021-12-31	50243	2893	1750000
SYR	Asia	Syria	2022-12-31	57423	3163	4940000
SYR	Asia	Syria	2023-04-12	57423	3163	5090000
YEM	Asia	Yemen	2020-12-31	2101	611	0
YEM	Asia	Yemen	2021-12-31	10126	1984	547019
YEM	Asia	Yemen	2022-12-31	11945	2159	1240000
YEM	Asia	Yemen	2023-04-12	11945	2159	1280000

## Sheet: Africa
iso_code	continent	location	date	total_cases	total_deaths	total_vaccinations
EGY	Africa	kenya	2020-12-31	96251	1667	0
EGY	Africa	kenya	2021-12-31	292237	5376	8910000
EGY	Africa	kenya	2022-12-31	342470	5688	23060000
EGY	Africa	kenya	2023-04-12	342992	5688	23750000
LBY	Africa	Libya	2020-12-31	99935	1459	0
LBY	Africa	Libya	2022-01-31	425237	6007	2610000
LBY	Africa	Libya	2022-12-31	507142	6437	3720000
LBY	Africa	Libya	2023-04-12	507229	6437	3740000
NER	Africa	Niger	2020-12-31	3208	101	0
NER	Africa	Niger	2021-12-31	7365	274	971636
NER	Africa	Niger	2022-12-31	9494	314	7990000
NER	Africa	Niger	2023-04-12	9513	315	7340000
NGA	Africa	Nigeria	2020-12-31	86576	1278	0
NGA	Africa	Nigeria	2021-12-31	241513	3030	14838199
NGA	Africa	Nigeria	2022-12-31	266450	3155	102290000
NGA	Africa	Nigeria	2023-04-12	266675	3155	116610000
UGA	Africa	Uganda	2020-12-31	35220	304	0
UGA	Africa	Uganda	2021-12-31	142671	3297	9760000
UGA	Africa	Uganda	2022-12-31	169890	3630	26300000
UGA	Africa	Uganda	2023-04-12	170515	3632	26410000

## Sheet: South America
iso_code	continent	location	date	total_cases	total_deaths	total_vaccinations
BRA	South America	Brazil	2020-12-31	7563551	192681	0
BRA	South America	Brazil	2021-12-31	22263834	618817	331273910
BRA	South America	Brazil	2022-12-31	36302415	693734	480333910
BRA	South America	Brazil	2023-04-12	37319254	700556	486440000
CHL	South America	Chile	2020-12-31	605950	16499	420
CHL	South America	Chile	2021-12-31	1804682	39096	44314172
CHL	South America	Chile	2022-12-31	5032352	63149	62623838
CHL	South America	Chile	2023-04-12	5272767	64497	62690000
PRY	South America	Paraguay	2020-12-31	106136	2220	0
PRY	South America	Paraguay	2021-12-31	466101	16624	6640000
PRY	South America	Paraguay	2022-12-31	725365	19688	9490000
PRY	South America	Paraguay	2023-04-12	735759	19880	9750000
BOL	South America	Bolivia	2020-12-31	156887	9135	0
BOL	South America	Bolivia	2021-12-31	591773	19650	9792844
BOL	South America	Bolivia	2022-12-31	1156157	22291	14040000
BOL	South America	Bolivia	2023-04-12	1195880	22374	14690000
ARG	South America	Argentina	2020-12-31	1674319	48271	43400
ARG	South America	Argentina	2021-12-31	5780522	118176	78296291
ARG	South America	Argentina	2022-12-31	9891139	130124	112895856
ARG	South America	Argentina	2023-04-12	10044957	130472	115320590
