# Supplementary material for: Health systems performance in health outcomes, health financing and COVID-19 pandemic: Lessons from 31 countries
Source: PLoS One. 2025 Oct 30;20(10):e0334693. doi: 10.1371/journal.pone.0334693 (PMC12574844; doi:10.1371/journal.pone.0334693)
Supplement: S1 File — (ZIP) [file pone.0334693.s001.zip › Financing/Africa_Data.xlsx]

## Sheet: Africa_FINANCE_Data
Niger		out of pocket spending as % of total health spending	Prepaid private spending as % of total health spending	Government spending as % of total health spending
2020		39.17	3.11	30.93
2019		43.11	3.36	31.67
2018		45.94	3.73	31.35
2017		50.25	3.46	30.65
2016		52.22	3.03	28.05
2015		52.24	3.01	28.68
2014		51.34	2.81	28.17
2013		53.58	2.64	27.92
2012		57.33	3.06	27.36
2011		52.14	3.66	24.19
2010		52.81	4.4	24.83
2009		51.32	4.85	26.97
2008		46.34	4.68	27.29
2007		49.38	5.16	27.51
2006		47.84	5.04	26.26
2005		53.19	5.64	28.08
2004		54.54	5.65	25.74
2003		54.18	5.55	23.25
2002		58.06	5.96	24.72
2001		58.71	5.96	24.23
2000		60.18	6.16	24.68
Uganda
2020		29.3	3.15	24.02
2019		36.21	3.76	16.99
2018		35.26	3.33	16.15
2017		38.26	3.12	17.05
2016		38.45	2.88	16.56
2015		41.66	3.12	17.8
2014		41.04	3.34	17.19
2013		42.12	2.92	17.25
2012		39.56	2.27	16.06
2011		44.84	2.53	18.05
2010		45.01	2.03	18.28
2009		44.75	1.66	15.53
2008		46.79	1.59	15.97
2007		45.07	1.47	15.5
2006		46.43	1.47	16.77
2005		42.71	1.41	18.3
2004		38.88	1.36	21.37
2003		41	1.33	25.62
2002		49.12	1.38	32.08
2001		41.95	1.03	28.15
2000		44.74	1.22	28.61
Nigeria
2020		63.13	0.73	28.5
2019		76.25	0.87	16.22
2018		76.4	0.86	15.74
2017		76.62	1.01	14.73
2016		77.2	1.37	13.83
2015		74.62	1.73	14.53
2014		74.47	2.13	15.28
2013		71.78	2.32	15.11
2012		73.19	2.61	15.77
2011		73.35	2.87	16.49
2010		73.34	3.05	16.47
2009		71.26	3.12	16.42
2008		72.5	3.24	17.48
2007		71.45	3.34	20.19
2006		71.75	3.31	19.04
2005		69.9	3.55	22.46
2004		69.85	3.81	22.57
2003		69.69	4.2	23.49
2002		68.64	4.92	23.19
2001		65.43	5.36	26.5
2000		64.91	5.29	23.85
Libya
2020		18.64	1.99	74/68
2019		25.97	2.7	70.83
2018		26.48	2.68	69.93
2017		26.42	2.62	70.41
2016		26.99	2.63	70.09
2015		26.33	2.6	70.76
2014		26.15	2.62	71.06
2013		27.14	2.47	70.09
2012		29.98	2.43	67.37
2011		34.03	2.62	62.6
2010		29.02	2.44	68.44
2009		28.1	2.32	68.85
2008		30.26	2.41	65.77
2007		32.99	2.42	64.53
2006		33.95	2.33	63.58
2005		35.14	2.25	62.59
2004		33.64	2.07	64.28
2003		34.85	1.98	63.16
2002		37.86	1.91	60.18
2001		42.51	1.87	55.62
2000		48.57	1.84	49.57
Kenya
2020		23.26	11.38	44.74
2019		24.48	11.77	44.5
2018		24.97	12.35	44.24
2017		24.39	12.62	41.51
2016		25.72	13.81	40.69
2015		27.71	14.18	39.11
2014		28.72	13.53	36.14
2013		29.56	12.71	33.19
2012		31.38	12.9	32.47
2011		31.89	13.12	33.7
2010		33.6	13.02	31.27
2009		35.55	12.78	30.58
2008		36.67	11.88	28.99
2007		39.75	11.5	29.31
2006		39.91	10.42	27.58
2005		43.36	10.87	29.01
2004		43	10.66	28.02
2003		44.09	11.06	29,41
2002		45.88	11.6	31`.08
2001		45.41	11.36	30.55
2000		45.8	11.1	30.54
