# Supplementary material for: Health systems performance in health outcomes, health financing and COVID-19 pandemic: Lessons from 31 countries
Source: PLoS One. 2025 Oct 30;20(10):e0334693. doi: 10.1371/journal.pone.0334693 (PMC12574844; doi:10.1371/journal.pone.0334693)
Supplement: S1 File — (ZIP) [file pone.0334693.s001.zip › Financing/Asia_Pacific.xlsx]

## Sheet: Asia_Pacific_Financing
Australia	out of pocket spending as % of total health spending	Prepaid private spending as % of total health spending	Government spending as % of total health spending
2020	14.89	11.86	73.25
2019	16.27	12.61	71.12
2018	17.45	13.12	69.43
2017	18.05	13.27	68.67
2016	18.46	13.26	68.28
2015	18.89	13.12	67.98
2014	19.32	12.68	68
2013	19.57	11.59	68.84
2012	19.65	9.85	70.51
2011	19.46	8.63	71.9
2010	19.36	8.13	72.51
2009	19.05	7.98	72.96
2008	19.11	8.14	72.75
2007	19.27	8.29	72.44
2006	19.44	8.51	72.05
2005	19.44	8.71	71.85
2004	19.36	8.9	71.74
2003	19.53	8.88	71.58
2002	19.96	8.5	71.53
2001	20.35	8.17	71.48
2000	20.53	7.77	71.68
China
2020	33.99	8.43	57.57
2019	35.33	8.43	56.21
2018	35.71	7.77	56.48
2017	35.96	7.05	57.08
2016	35.68	6.25	58.03
2015	35.67	5.61	58.69
2014	36.67	5.4	57.91
2013	37.62	5.29	57.05
2012	38.61	5.49	55.81
2011	39.91	6	54.01
2010	41.86	6.68	51,37
2009	43.94	7.22	48.71
2008	47.47	7.9	44.48
2007	51.76	8.6	39.38
2006	54.81	9.09	35.94
2005	57.3	9.74	32.84
2004	59.28	10.54	30.02
2003	60.62	11.28	28.26
2002	61.33	12.24	26.33
2001	61.5	13.55	24.87
2000	60.18	15.43	24.24
Singapore
2020	22.51	15.2	62.29
2019	29.81	19.6	50.58
2018	30.44	19.61	49.95
2017	31.87	19.76	48.37
2016	32.16	19.8	48.04
2015	32.93	20.36	46.7
2014	34.16	21.43	44.4
2013	35.99	22.43	41.57
2012	37.87	23.11	39.02
2011	39.75	23.05	37.2
2010	41.69	22.23	36.07
2009	42.05	20.39	37.56
2008	45.2	18.58	36.22
2007	49.15	18.06	32.79
2006	48.59	17.18	34.23
2005	49.95	16.59	33.46
2004	50.29	16.98	33.72
2003	50.45	15,24	34.13
2002	51.42	15.14	33.44
2001	50.5	15.01	34.5
2000	49.14	14.9	35.96
Afghanistan
2020	77.58	0.01	7.99
2019	81.29	0.01	5.26
2018	83.13	0.005	5.1
2017	79.06	0	5.01
2016	81.2	0	5.29
2015	75	0	4.99
2014	71.23	0	4.9
2013	69.24	0	4.9
2012	70.4	0	5.09
2011	65.8	0	4.73
2010	69.45	0.003	5.03
2009	66.09	0	4.91
2008	70.95	0	5.14
2007	71.56	0	5.17
2006	76.12	0	4.96
2005	76.99	0	4.69
2004	81.04	0	4.59
2003	88.92	0	4.3
2002	91.34	0	2.56
2001	94.08	0	2.31
2000	95.29	0	2.35
New Zealand
2020	11.31	11.45	77.23
2019	12.4	12.16	75.43
2018	13	12.05	74.95
2017	13.39	11.75	74.87
2016	13.42	11.68	74.91
2015	13.23	11.29	75.49
2014	12.88	10.43	76.68
2013	12.55	9.88	77.57
2012	12.33	9.47	78.2
2011	12.1	9.31	78.59
2010	12.07	9.47	78.45
2009	12.39	9.61	78
2008	12.63	9.39	77.98
2007	12.71	9.21	78.08
2006	13.33	9	77.67
2005	13.95	8.9	77.13
2004	14.6	8.95	76.45
2003	15.35	9.08	75.57
2002	15.95	9.29	74.75
2001	16.23	9.63	74.15
2000	15.8	9.8	74.36
