# Supplementary material for: Health systems performance in health outcomes, health financing and COVID-19 pandemic: Lessons from 31 countries
Source: PLoS One. 2025 Oct 30;20(10):e0334693. doi: 10.1371/journal.pone.0334693 (PMC12574844; doi:10.1371/journal.pone.0334693)
Supplement: S1 File — (ZIP) [file pone.0334693.s001.zip › Financing/Europe.xlsx]

## Sheet: Europe_Financing
Switzerland	out of pocket spending as % of total health spending	Prepaid private spending as % of total health spending	Government spending as % of total health spending
2020	24.41	40.62	34.97
2019	26.04	42.06	31.89
2018	26.94	41.56	31.5
2017	26.75	41.92	31.33
2016	26.45	42.29	31.27
2015	26.04	42.28	31.68
2014	25.83	41.95	32.22
2013	25.54	41.54	32.92
2012	25.68	41.08	33.24
2011	25.77	41.16	33.07
2010	26.03	41.42	32.55
2009	26.24	41.72	32.04
2008	26.63	41.93	31.44
2007	27.1	41.99	30.91
2006	27.34	41.91	30.76
2005	27.56	41.52	30.92
2004	28.24	40.7	31.07
2003	28.84	39.99	31.17
2002	29.3	39.57	31.13
2001	30.12	39.96	29.92
2000	30.27	40.88	28.86
Kingdom
2020	12.17	2.54	85.29
2019	17.03	3.48	79.48
2018	16.99	3.53	79.48
2017	16.76	3.55	79.69
2016	16.45	3.6	79.95
2015	16.14	3.82	80.04
2014	15.9	4.03	80.07
2013	15.51	4.15	80.34
2012	14.69	4.2	81.11
2011	14.08	4.25	81.67
2010	13.55	4.28	82.17
2009	13.42	4.4	82.18
2008	13.66	4.57	81.77
2007	14.07	4.66	81.27
2006	14.01	4.66	81.33
2005	14.38	4.66	80.96
2004	15.26	4.72	80.02
2003	16.25	4.94	78.81
2002	17.1	5.25	77.65
2001	17.65	5.51	76.84
2000	17.88	5.67	76.45
Ukrain
2020	45.09	2.46	52.45
2019	50.78	2.65	46.57
2018	50.8	2.32	46.88
2017	50.41	2.27	47.32
2016	50.17	2.4	47.43
2015	49.55	2.61	47.84
2014	48.02	2.77	49.21
2013	48.42	2.88	48.7
2012	44.85	2.99	52.16
2011	44.19	3.13	52.68
2010	41.91	3.28	54.81
2009	39.81	3.42	56.77
2008	37.51	3.4	59.09
2007	37.27	3.43	59.3
2006	38.37	3.29	58.34
2005	38.34	3.24	58.42
2004	40.14	3.25	56.61
2003	42.22	3.38	54.4
2002	44.09	3.54	52.37
2001	45.35	3.76	50.89
2000	46.04	4.06	49.9
Germany
2020	11.5	8.7	79.8
2019	12.81	9.48	77.71
2018	12.84	9.54	77.62
2017	12.83	9.57	77.6
2016	12.92	9.73	77.35
2015	13.01	9.92	77.07
2014	13.13	10.04	76.83
2013	13.44	10.23	76.33
2012	13.91	10.42	75.67
2011	14.04	10.51	75.45
2010	13.93	10.4	75.67
2009	13.99	10.46	75.55
2008	14.14	10.52	75.34
2007	14.42	10.45	75.13
2006	14.4	10.3	75.3
2005	14.2	10.18	75.62
2004	13.79	10.02	76.19
2003	13.07	9.78	77.15
2002	12.62	9.63	77.75
2001	12.37	9.54	78.09
2000	12.15	9.47	78.38
Luxamburg
2020	9.27	3.05	87.68
2019	10.12	3.24	86.64
2018	10.47	3.24	86.29
2017	10.73	3.27	86
2016	10.96	3.37	85.67
2015	11.08	3.38	85.54
2014	11.21	3.38	85.41
2013	11.21	3.41	85.38
2012	11.06	3.41	85.53
2011	10.78	3..42	#VALUE!
2010	10.41	3.55	86.04
2009	10.29	3.49	86.22
2008	10.66	3.37	85.97
2007	11.26	3.53	85.21
2006	12.27	3.27	84.46
2005	12.7	3.04	84.26
2004	13.16	2.82	84.02
2003	13.56	2.67	83.77
2002	13.79	2.49	83.72
2001	13.76	2.52	83.72
2000	12.8	2.64	84.56
