# Supplementary material for: Health systems performance in health outcomes, health financing and COVID-19 pandemic: Lessons from 31 countries
Source: PLoS One. 2025 Oct 30;20(10):e0334693. doi: 10.1371/journal.pone.0334693 (PMC12574844; doi:10.1371/journal.pone.0334693)
Supplement: S1 File — (ZIP) [file pone.0334693.s001.zip › Financing/GDP per Capita.xls]

## Sheet: Data
Data Source
Last Updated Date
Country Name	Indicator Name	2000	2001	2002	2003	2004	2005	2006	2007	2008	2009	2010	2011	2012	2013	2014	2015	2016	2017	2018	2019	2020
Aruba	GDP per capita (current US$)	21023.2	20913.3	21377.1	22050.8	24104.6	24975.7	25833.4	27665.4	29011.6	25739.1	24452.9	26044.4	25610	26515.7	26942.3	28421.4	28451.3	29326.7	30918.5	31902.8	24487.9
Africa Eastern and Southern	GDP per capita (current US$)	709.061	630.199	630.479	816.438	989.221	1124.22	1230.19	1374.09	1433.26	1417.13	1649.64	1799.62	1765.25	1736.22	1724.53	1545.56	1436.09	1613.67	1550.11	1499.95	1353.93
Afghanistan	GDP per capita (current US$)			183.533	200.462	221.658	255.055	274.001	375.078	387.849	443.845	554.595	621.912	663.141	651.988	628.147	592.476	520.252	530.15	502.057	500.523	516.867
Africa Western and Central	GDP per capita (current US$)	522.773	535.898	621.863	700.443	843.99	1003.44	1245.82	1420.84	1685.37	1467.24	1679.65	1860.94	1957.52	2153.77	2247.86	1880.75	1646.97	1588.58	1732.82	1810.54	1687
Angola	GDP per capita (current US$)	556.884	527.464	872.658	982.806	1254.7	1900.72	2597.96	3121.35	4081.72	3123.7	3496.78	4511.15	4962.55	5101.98	5059.08	3100.83	1709.52	2283.21	2487.5	2142.24	1502.95
Albania	GDP per capita (current US$)	1126.68	1281.66	1425.12	1846.12	2373.58	2673.79	2972.74	3595.04	4370.54	4114.13	4094.35	4437.14	4247.63	4413.06	4578.63	3952.8	4124.06	4531.03	5287.66	5396.21	5343.04
Andorra	GDP per capita (current US$)	21620.5	22809.1	24785	31954.2	37630.8	39583.9	43084.3	50562.9	53721.4	49750.7	48237.9	51428.2	44902.4	44747.8	45680.5	38885.5	39931.2	40632.2	42904.8	41328.6	37207.2
Arab World	GDP per capita (current US$)	2857.13	2735.43	2693.04	2915.51	3392.62	4069.15	4701.93	5327.23	6528.65	5585.46	6406.31	6864.43	7365.46	7348.85	7302.25	6283.26	6113.4	6224.52	6573.82	6498.53	5639.4
United Arab Emirates	GDP per capita (current US$)	31855.5	29909	30222	32607.4	37017.7	42190.6	45339.6	43918.4	45140.8	31722.6	34165.9	40893	44386.8	45729.6	46866	41525.1	41054.5	43064	46722.3	45376.2	37629.2
Argentina	GDP per capita (current US$)	7666.52	7168.98	2579.49	3333.15	4258.16	5086.63	5890.98	7210.6	8977.51	8184.39	10386	12848.7	13082.7	13080.3	12334.8	13789.1	12790.3	14613	11795.2	9963.67	8496.43
Armenia	GDP per capita (current US$)	603.298	676.15	765.316	910.171	1166.64	1608.16	2109.53	3064.28	3908.95	2917.37	3143.03	3462.68	3643.72	3833.16	4017.23	3666.14	3679.95	4042	4391.92	4828.5	4505.87
American Samoa	GDP per capita (current US$)			8800.73	9043.68	8832.82	8733.01	8673.93	9187.17	10019.5	12191.6	10446.9	10495.3	11920.1	12038.9	12314	13101.5	13300.8	12372.9	13195.9	13672.6	15501.5
Antigua and Barbuda	GDP per capita (current US$)	11010.2	10502.9	10549.7	10968.9	11650.8	12808	14310.7	16006.1	16457.1	14530.6	13404.5	13117.1	13686.5	13350.1	14004.8	14861.9	15862.7	16110.3	17514.4	18187.8	15284.8
Australia	GDP per capita (current US$)	21853.4	19681.6	20290.8	23705.9	30820	34460.5	36570.8	41023.8	49681.2	42810.5	52132.5	62598.7	68047.4	68156.4	62515.3	56709	49876.7	53934.2	57207	54941.1	51722.1
Austria	GDP per capita (current US$)	24625.6	24558.8	26527.6	32294	36889.2	38417.5	40669.3	46915.3	51920	48153.3	46903.8	51442.3	48564.9	50731.1	51786.4	44195.8	45307.6	47429.2	51466.6	50070.4	48809.2
Azerbaijan	GDP per capita (current US$)	655.097	703.671	763.109	883.693	1045.01	1578.37	2472.96	3851.33	5574.47	4950.4	5843.53	7189.82	7495.86	7875.34	7890.84	5500.5	3880.69	4147.2	4739.8	4805.75	4229.91
Burundi	GDP per capita (current US$)	138.005	135.606	124.139	114.367	128.538	151.189	166.276	170.707	194.711	204.545	222.661	236.451	238.206	241.548	257.819	289.36	242.54	244.145	232.061	216.973	216.827
Belgium	GDP per capita (current US$)	23098.9	23015.1	25006.2	30655.2	35429.4	36809.7	38705.1	44319.2	48303.4	44760.3	44184.9	47410.6	44670.6	46758	47764.1	41008.3	42012.6	44198.5	47545	46641.7	45517.9
Benin	GDP per capita (current US$)	502.998	508.347	564.379	698.409	784.119	805.905	837.132	944.643	1098.95	1061.72	1009.49	1099.41	1112.57	1214.3	1251.5	1041.65	1049.82	1095.27	1194.44	1170.97	1237.95
Burkina Faso	GDP per capita (current US$)	249.802	260.443	286.754	363.818	405.451	442.944	457.342	516.75	621.89	603.878	627.27	727.612	733.973	762.304	767.371	632.127	665.786	711.185	779.203	772.167	833.244
Bangladesh	GDP per capita (current US$)	413.1	410.049	407.963	440.714	469.116	492.809	503.538	552.339	630.109	698.521	776.86	856.382	876.818	973.774	1108.51	1236	1659.96	1815.61	1963.41	2122.08	2233.31
Bulgaria	GDP per capita (current US$)	1621.26	1770.91	2092.98	2719.49	3389.69	3899.83	4523.15	5888.78	7271.31	6988.27	6862.76	7856.99	7431.01	7686.63	7912.52	7081.1	7574.19	8386.59	9451.85	9878.77	10153.5
Bahrain	GDP per capita (current US$)	12738.8	12291.8	12820	14230.3	15778	17705.2	19057.8	20883.5	23155.8	19448.2	21186.8	23741.6	25102.7	25790.7	25464.8	22795.4	22867.2	24349.9	25415.8	25869.1	23433.2
Bahamas, The	GDP per capita (current US$)	24849.6	25234.1	26590.1	26204.9	26393.4	28280.9	28829.8	29687.9	29013.6	27120.7	27046.7	26644.9	28059.7	27389.6	28720.7	29725	29675.5	30709	31484	32279	23998.3
Bosnia and Herzegovina	GDP per capita (current US$)	1332.21	1382.77	1602.56	2031.4	2451.58	2741.08	3170.17	3936.93	4846.79	4542.31	4506.93	4980.91	4688.35	5025.24	5196.97	4654.61	4917.26	5327.39	6024.49	6094.72	6095.1
Belarus	GDP per capita (current US$)	1276.29	1244.37	1479.38	1819.53	2378.34	3126.07	3848.22	4735.48	6376.18	5352.49	6034.68	6527.65	6953.22	7998.08	8341.29	5967.07	5039.78	5785.53	6360.05	6837.77	6542.86
Belize	GDP per capita (current US$)	4642.15	4687.63	4816.65	4916.7	5106.05	5212.66	5475.72	5707.11	5656.41	5349	5397.29	5521.37	5645.9	5887.93	6068.09	6142.48	6148.71	6100.99	6059.16	6210.57	5266.88
Bermuda	GDP per capita (current US$)	56284.2	58884	62583.1	66111.7	70359.3	75882	95221.9	104287	106935	101408	101875	97774.2	98431.9	99471.6	98467.7	102006	106886	111821	113051	116153	107792
Bolivia	GDP per capita (current US$)	977.329	930.876	888.199	892.355	951.952	1018.31	1200.07	1351.04	1687.58	1725.15	1922.06	2304.98	2562.47	2853.8	3022.46	2975.65	3013.5	3280.01	3471.01	3472.38	3068.81
Brazil	GDP per capita (current US$)	3726.81	3142.24	2824.72	3056.65	3623.22	4773.27	5866.02	7323.19	8801.76	8569.9	11249.3	13200.6	12327.5	12258.6	12071.4	8783.21	8680.74	9896.72	9121.02	8845.32	6923.7
Barbados	GDP per capita (current US$)	11560.2	11510	11658.6	11998.2	12828.4	14173.8	15595.6	17219	17550.7	16310.5	16489.8	16907.2	16691.3	16893.6	16924.2	16990.2	17343.7	17843.2	18224.9	19003	16643.8
Brunei Darussalam	GDP per capita (current US$)	17971.9	16437.4	16817.2	18521.4	21839.3	25991.2	30767.7	32337.3	37427.5	27497.5	34609.7	46139.1	46844.2	43950.1	41035.8	30681.4	26762	28187	31241	30748.3	27179.3
Bhutan	GDP per capita (current US$)	722.827	765.009	841.366	951.739	1050.13	1201.43	1299.63	1714.03	1780.11	1768.75	2194.13	2491.27	2470.07	2409.44	2589.9	2695.64	2879.55	3240.71	3210.71	3303.96	3009.93
Botswana	GDP per capita (current US$)	3351.7	3115.68	3029.79	4111.74	4818.21	5240.32	5142.91	5372.34	5345.85	4938.25	6041.73	7080.78	6392.99	6436.6	6844.03	5869.74	6411.55	6705.34	6947.82	6691.16	5875.07
Central African Republic	GDP per capita (current US$)	243.878	242.576	253.411	283.675	309.19	317.878	340.415	388.478	446.229	452.922	459.777	515.21	525.868	352.227	394.857	351.88	372.135	414.74	435.932	426.409	435.469
Canada	GDP per capita (current US$)	24271	23821.4	24255.3	28300.5	32143.7	36382.5	40504.1	44659.9	46710.5	40876.3	47562.1	52223.7	52669.1	52635.2	50956	43596.1	42315.6	45129.4	46547.8	46374.2	43349.7
Central Europe and the Baltics	GDP per capita (current US$)	3952.07	4352.73	4937.13	5949.8	7176.51	8355.86	9469.08	12008.3	14576.3	12306.3	12606.6	13962.8	13074.2	13665.7	14141.1	12525.6	12782.2	14222.5	16077	16349	16298.3
Switzerland	GDP per capita (current US$)	38864	39638.4	42458.5	49337.5	54659.6	56243.9	59009	64991	74175.9	71565.6	76531.4	90476.8	85836.2	87304.3	88725	83806.4	82153.1	82254.4	85216.6	84121.9	85656.3
Channel Islands	GDP per capita (current US$)	44318.2	42678.3	45279.6	49428.3	57200.5	58550.7	63665.3	75148.3									58094	57683.9	62316.2	61281.3	57339.5
Chile	GDP per capita (current US$)	5097.11	4606.89	4479.18	4824.22	6185.51	7561.83	9418.06	10461.4	10783.2	10182.9	12767.8	14628.6	15406.5	15833.3	14666.3	13569.9	13785.7	15045.5	15795.7	14627.1	13165.4
China	GDP per capita (current US$)	959.36	1053.11	1148.51	1288.64	1508.67	1753.41	2099.22	2693.96	3468.33	3832.23	4550.47	5614.39	6300.58	7020.39	7636.07	8016.45	8094.39	8817.05	9905.41	10143.9	10408.7
Cote d'Ivoire	GDP per capita (current US$)	986.777	974.78	1020.95	1173.06	1267.76	1267.09	1303.56	1451.23	1683.34	1638.8	1654.18	1701.7	1649.3	1903.05	2124.02	1941.58	1999.2	2113.34	2295.54	2290.79	2349.07
Cameroon	GDP per capita (current US$)	700.163	706.984	780.271	976.519	1119.98	1129.36	1177.97	1311	1476.01	1445.86	1383.81	1497.93	1433.72	1559.14	1631.71	1399.68	1426.07	1479.86	1594.06	1538.69	1539.13
Congo, Dem. Rep.	GDP per capita (current US$)	392.626	148.447	168.945	167.982	187.857	211.573	247.542	277.612	317.889	290.156	324.828	376.375	412.776	444.864	472.266	482.065	456.028	451.089	546.213	575.883	524.667
Congo, Rep.	GDP per capita (current US$)	1029.96	859.44	910.87	1023.09	1314.41	1810.59	2116.87	2219.91	2848.65	2283.95	2962.76	3415.06	3753.86	3719.65	3622.53	2347.82	1970.25	2088.5	2512.38	2288.81	1838.45
Colombia	GDP per capita (current US$)	2546.85	2465.01	2421.16	2305.17	2811.46	3448.54	3782.6	4762.08	5534.69	5245.95	6392.76	7392.94	8096.8	8263.64	8167.47	6228.65	5936.26	6449.97	6782.04	6436.51	5304.29
Comoros	GDP per capita (current US$)	654.18	691.042	761.948	959.229	1090.43	1103.2	1155.09	1289.79	1454.65	1409.11	1384.06	1526.83	1483.95	1595.99	1608.69	1322.94	1357.27	1414.59	1531.34	1510.8	1519.59
Cabo Verde	GDP per capita (current US$)	1176.71	1208.46	1311.21	1693.98	1900.89	1972.78	2220.1	3268.31	3839.86	3592.32	3500.98	3880.07	3583.46	3757.66	3739.28	3169.08	3312.7	3534.34	3860.45	3928.31	3223.74
Costa Rica	GDP per capita (current US$)	3773.03	3941.6	4021.43	4123.51	4376.08	4643.46	5188.36	6055.09	6841.91	6737.86	8147.24	9137.46	9971.65	10633.3	10737.7	11530	11899.8	12118.1	12383.1	12669.3	12179.3
Caribbean small states	GDP per capita (current US$)	5246.6	5368.47	5594.32	5938.53	6453.15	7248.43	8192.99	9053.25	10222.7	8592.55	9271.14	9947.62	10416.8	10542.1	10711.8	10447.7	9769.47	10061.1	10339.1	10409.7	8864.6
Cuba	GDP per capita (current US$)	2752.2	2844.24	3007.19	3205.69	3403.3	3791.87	4336.87	4814.85	4992.82	5094.44	5275.53	6106.01	6467.34	6814.24	7117.53	7683.76	8055.89	8543.36	8831.91	9139.42	9499.59
Curacao	GDP per capita (current US$)												19446.5	19886.7	19762.7	19552.7	19260.3	18881.8	18788.8	18956.1	19024.2	16109.9
Cayman Islands	GDP per capita (current US$)							87184.5	89960.7	89704.2	81398.3	76873.2	75435.6	75466.1	75685.4	76610.6	77295.8	78858.3	81255.1	85231.8	89846.3	83897.5
Cyprus	GDP per capita (current US$)	14388.3	14821.4	16093.2	20252.2	23792.6	24959.3	26729.3	31244.9	35397.4	32109.2	31105	32485.8	28991.9	27797.5	27244.3	23487.2	24715.1	26697	29419.9	29417.9	28036
Czechia	GDP per capita (current US$)	6028.58	6637.11	8060.89	9818.57	11749.9	13430.7	15261.8	18466.6	22804.6	19861.7	19960.1	21871.3	19870.8	20133.2	19890.9	17829.7	18575.2	20636.2	23424.5	23664.8	22992.9
Germany	GDP per capita (current US$)	23694.8	23628.3	25197.3	30310.4	34106.7	34520.2	36353.9	41640.1	45612.7	41650.4	41572.5	46705.9	43855.9	46298.9	48023.9	41103.3	42136.1	44652.6	47939.3	46793.7	46772.8
Djibouti	GDP per capita (current US$)	742.866	747.779	749.082	771.374	813.898	852.89	907.818	980.031	1131.64	1164.25	1227.82	1322.73	1418.46	2102.2	2239.11	2409.31	2545.74	2655.73	2755.84	2876.04	2918
Dominica	GDP per capita (current US$)	4879.15	4991.76	4881.14	5016.09	5354.8	5304.13	5677.05	6126.85	6661.47	7109.98	7182.4	7288.5	7054.88	7240.68	7498.92	7724.04	8223.04	7408.09	7833.2	8561.59	7003.47
Denmark	GDP per capita (current US$)	30743.4	30751.6	33228.6	40458.9	46511.9	48799.7	52027.2	58487	64321.7	58163.6	58041.4	61753.6	58507.5	61191.2	62549	53254.9	54664	57610.1	61591.9	59593	60915.4
Dominican Republic	GDP per capita (current US$)	2845.85	2953.25	3085.52	2399.5	2468.44	3903.82	4080.05	4676.08	5053.33	5002.15	5509.57	5859.38	6049.47	6171.3	6533.67	6838.94	7191.07	7513.5	7947.16	8173.34	7167.91
Algeria	GDP per capita (current US$)	1780.38	1754.58	1794.81	2117.05	2624.8	3131.33	3500.13	3971.8	4946.56	3898.48	4495.92	5473.28	5610.73	5519.78	5516.23	4197.42	3967.2	4134.94	4171.8	4021.98	3354.16
East Asia & Pacific (excluding high income)	GDP per capita (current US$)	954.44	1007.04	1104.5	1238.48	1425.37	1637.76	1956.52	2454.11	3080.44	3316.54	4006.2	4860.74	5375.84	5882.14	6291.28	6501.71	6591.14	7149.12	7944.47	8169.01	8262.9
Early-demographic dividend	GDP per capita (current US$)	1354.98	1318.62	1259.78	1378.4	1577.94	1809.85	2036.41	2370.9	2632.82	2502.96	2988.45	3250.78	3348.11	3347.11	3414.44	3204.51	3264.73	3485.11	3480.28	3506.63	3232.25
East Asia & Pacific	GDP per capita (current US$)	4089.04	3769.11	3796.54	4141.3	4609.6	4881.33	5134.81	5695.51	6519	6661.46	7721.63	8890.75	9435.97	9468.44	9694.45	9586.89	9855.06	10452.7	11311.8	11480.7	11482.9
Europe & Central Asia (excluding high income)	GDP per capita (current US$)	1788.41	1766.92	2024.52	2552.67	3380.64	4272.29	5231.25	6713.47	8288.17	6465.41	7789.15	9625.74	10208.4	10750.6	9890.32	7459.08	7044.68	7865.23	7995.72	8128.4	7462.1
Europe & Central Asia	GDP per capita (current US$)	11667.3	11768.9	12865.1	15600.9	18129	19225.9	20749.9	24158.9	26480.7	23197.6	23641	26151	25093.7	26090.3	26321.1	22560	22380.6	23644.8	25244	24870.6	23995.2
Ecuador	GDP per capita (current US$)	1451.53	1904.81	2184.21	2438.34	2703.57	3014.31	3340.84	3579.03	4260.43	4240.7	4640.25	5202.66	5678.46	6050.35	6374.63	6130.59	6079.09	6246.4	6321.35	6233.26	5645.2
Egypt, Arab Rep.	GDP per capita (current US$)	1398.86	1327.1	1144.53	1056.94	1016.25	1133.11	1332.34	1586.47	1941.9	2212.22	2509.77	2645.62	3059.14	3088.89	3196.86	3370.38	3331.61	2439.97	2531.2	3017.26	3571.56
Euro area	GDP per capita (current US$)	20215.6	20450.6	22213	27193	31005	31947.7	33794.8	38715.4	42353.2	38578.9	37605	40656.4	37594.9	39120	39913.1	34388.8	35164.1	37157.1	40045.6	39183.1	38161.7
Eritrea	GDP per capita (current US$)
Spain	GDP per capita (current US$)	14749.7	15369	17106.7	21510.8	24907	26429.2	28389.1	32591.4	35510.7	32169.5	30532.5	31677.9	28322.9	29077.2	29513.7	25754.4	26537.2	28185.3	30379.7	29581.5	26959.7
Estonia	GDP per capita (current US$)	4070.61	4505.86	5341.63	7203.52	8914.1	10412.6	12639.4	16744.6	18205	14711.7	14663	17487.8	17403.2	19056	20261.1	17402	18295.3	20437.8	23165.8	23424.5	23595.2
Ethiopia	GDP per capita (current US$)	122.962	119.262	110.461	117.86	134.542	160.077	191.751	240.348	320.861	373.894	335.438	348.001	458.551	490.792	557.534	630.313	705.618	755.753	758.298	840.45	918.653
European Union	GDP per capita (current US$)	16948.3	17198.7	18760.2	22968	26307.2	27341.7	29089.5	33587	37043.6	33480.2	32965.4	35766.6	33170.2	34564.9	35280.7	30485.8	31175.2	33088.7	35749.1	35077.7	34332.6
Fragile and conflict affected situations	GDP per capita (current US$)	858.562	837.911	802.664	820.806	1010.74	1240.32	1500.07	1784.59	2207.6	1990.75	2298.32	2109.8	2307.63	2338.13	2423.85	1893.14	1735.43	1795.66	1847.21	1906.97	1697.37
Finland	GDP per capita (current US$)	24345.9	24967.8	26997.8	32927.7	37772.2	39054.9	41222.6	48476.4	53772.8	47481.5	46505.3	51148.9	47708.1	49892.2	50327.2	42801.9	43814	46412.1	49987.6	48629.9	49169.7
Fiji	GDP per capita (current US$)	2015.86	1964.13	2157.08	2680.27	3124.61	3406.48	3483.6	3793.1	3928.92	3184.69	3469.15	4160.72	4359.79	4586.96	5305.06	5105.19	5368.43	5825.2	6073.4	5968.32	4864.11
France	GDP per capita (current US$)	22416.4	22449.3	24288.3	29627.9	33797.2	34768.2	36470.2	41557.6	45516	41737.8	40676.1	43846.5	40870.9	42602.7	43068.5	36652.9	37062.5	38781	41557.9	40494.9	39055.3
Faroe Islands	GDP per capita (current US$)	23370.8	25089.6	27238	31691.9	35941	36440.3	41762.7	48365.7	51432	47411	48167.7	51786.5	50157.1	55560.1	60126.1	52726.7	56833.9	59328.2	62576.8	63382.8	61979.8
Micronesia, Fed. Sts.	GDP per capita (current US$)	2088.21	2152.53	2165.49	2195.19	2155.78	2256.01	2298.64	2344.4	2420.75	2598.4	2760.01	2885.44	3023.59	2920.7	2928.45	2891.32	3022.65	3320.35	3623.33	3699.08	3639.41
Gabon	GDP per capita (current US$)	3991.16	3844.56	3976.65	4724.25	5483.14	6570.96	6873.45	8036.92	9732.23	7325.91	8399.6	10273.8	9348.51	9250.08	9255.37	7090.45	6722.2	6975.7	7694.91	7523.86	6680.08
United Kingdom	GDP per capita (current US$)	28289.7	27888.6	30078.6	34480.9	40392.3	42131.8	44537.7	50438.2	47432.9	38820	39693.2	42150.7	42485.6	43449.1	47447.6	45071.1	41146.1	40622.7	43306.3	42747.1	40318.4
Georgia	GDP per capita (current US$)	749.909	801.984	853.526	1010.03	1305.05	1642.78	1996.02	2635.37	3324.75	2822.69	3233.22	4021.75	4421.93	4623.88	4739.28	4014.11	4062.13	4356.93	4722.04	4696.15	4255.74
Ghana	GDP per capita (current US$)	253.38	263.17	297.047	357.848	405.425	477.601	904.17	1047.2	1178.96	1044.01	1258.96	1501.06	1536.62	2282.41	1942.92	1711.27	1900.4	1998.72	2180.03	2167.93	2176.58
Gibraltar	GDP per capita (current US$)
Guinea	GDP per capita (current US$)	359.287	335.014	343.935	392.88	405.696	321.339	452.276	657.993	712.099	670.261	667.282	644.503	707.968	757.692	774.569	756.426	720.473	843.464	944.417	1043.9	1073.66
Gambia, The	GDP per capita (current US$)	544.621	464.64	379.862	310.957	596.629	618.96	615.974	725.092	857.858	772.125	796.632	705.477	686.558	647.386	561.65	611.671	640.676	632.001	683.325	722.875	704.03
Guinea-Bissau	GDP per capita (current US$)	301.496	312.254	324.97	362.906	394.996	425.472	418.902	480.439	583.268	543.562	542.284	683.534	598.573	616.16	605.123	585.957	642.666	718.246	781.644	730.611	710.258
Equatorial Guinea	GDP per capita (current US$)	1527.06	2031.42	2395.85	3146.52	5337.61	9502.86	11140.2	13776.9	19849.7	14398.8	14905.5	18659.4	18756.4	17644.6	16804.9	9788.98	8035.31	8410.4	8719.19	7317.39	6327.6
Greece	GDP per capita (current US$)	12072.9	12549	14177.6	18518.4	21995.5	22560.1	24821.9	28864	32128	29828.8	26716.6	25483.9	21913	21787.8	21616.7	18083.9	17924	18582.1	19757	19144.3	17658.9
Grenada	GDP per capita (current US$)	4840.68	4821.78	4992.44	5435.15	5470.6	6308.67	6295.28	6790.63	7343.45	6810.44	6760.97	6775.75	6900.77	7205.25	7726.38	8379.62	8849.51	9309.26	9574.31	9887.92	8437.54
Greenland	GDP per capita (current US$)	19004	19275.4	20652.8	27459.9	32023.7	32489.7	35458.3	39780.9	44366.8	44918.8	43988.5	47186.9	45937	47535.5	50485.2	44536.4	48181.9	50765.7	54545.3	53309.6	54693.5
Guatemala	GDP per capita (current US$)	1664.31	1550.36	1682.99	1737.88	1859.1	2068.49	2251.08	2490.75	2802.45	2651.83	2852.56	3228.04	3355.03	3522.77	3779.63	3994.63	4173.28	4454.02	4485.75	4647.81	4609.9
Guam	GDP per capita (current US$)			20878.1	21844.1	23590.9	25621.8	25735.5	26686.8	28277.4	29335.3	30011.2	30087.7	31642.1	32318.9	33483.9	34522.4	35052.8	35663	35902.7	37752.6	34780.9
Guyana	GDP per capita (current US$)	938.893	937.298	955.03	976.993	1036.02	1085.78	3138.08	3609.91	4011.39	4213.82	4589.87	4960	5461.39	5576.25	5495.38	5668.43	5905.38	6220.98	6094.91	6477.3	6863.07
High income	GDP per capita (current US$)	25191	24790.2	25689.1	28619.2	31668.3	33273.3	34886.2	37890.9	40040.8	37226.7	38764.4	41681.6	41480.2	41752.8	42410.7	39815.1	40436.4	42079.9	44530.4	44727.7	43437.9
Hong Kong SAR, China	GDP per capita (current US$)	25756.8	25230.4	24665.8	23977.2	24928.1	26649.6	28224.1	30594	31515.5	30697.5	32550.1	35142.5	36730.8	38403.8	40315.4	42432.2	43734.2	46160.4	48537.6	48359	46109.2
Honduras	GDP per capita (current US$)	1079.61	1118.94	1119.42	1142.81	1201.25	1289.82	1409.58	1559.89	1713.42	1762.35	1874.27	2053.96	2107.35	2064.55	2164.42	2257.23	2295.54	2403.31	2457.69	2519.37	2354.12
Heavily indebted poor countries (HIPC)	GDP per capita (current US$)	373.726	353.714	371.742	408.608	457.004	509.586	584.666	679.631	786.962	773.541	831.132	906.809	912.774	986.931	1018.51	961.059	978.11	1051.22	973.034	980.444	964.916
Croatia	GDP per capita (current US$)	4952.38	5364.01	6219.47	8192.32	9723.38	10446.4	11489.4	13728.5	15857.7	14387.7	13664.2	14624	13410.8	13949.1	13971	12071.1	12550.7	13562.1	15003.1	15086.2	14236.5
Haiti	GDP per capita (current US$)	814.998	743.911	716.483	575.557	679.28	771.535	824.358	979.6	1089.58	1191.8	1204.86	1306.85	1356.17	1452.31	1454.65	1405.71	1313.19	1389.36	1489.58	1345.48	1283.14
Hungary	GDP per capita (current US$)	4624.28	5276.03	6655.33	8419.43	10301.7	11223.4	11489.6	13940.9	15772.3	13077.3	13217.5	14234.5	12984.8	13715.1	14294.3	12717	13104.7	14621.2	16425.2	16786.2	16125.6
IBRD only	GDP per capita (current US$)	1467.06	1467.85	1473.3	1638.37	1931.67	2284.61	2681.64	3298.17	3918.61	3762.43	4529.8	5309.5	5583.26	5827.25	5959.81	5524.94	5513.37	6033.41	6363.72	6450.76	6170.42
IDA & IBRD total	GDP per capita (current US$)	1254.88	1251.19	1258.22	1393.83	1636.3	1925.9	2255.22	2750.81	3256.88	3124.36	3733.4	4312.79	4518.83	4713.75	4823.23	4473.55	4455.01	4839.28	5076.88	5131.97	4895.97
IDA total	GDP per capita (current US$)	496.815	486.935	510.209	554.618	635.387	725.622	847.333	967.128	1128.3	1098.43	1239.08	1231.98	1267.39	1348.34	1423.49	1361.63	1358.89	1390.17	1410.17	1427.77	1371.13
IDA blend	GDP per capita (current US$)	557.377	541.58	582.979	640.786	760.511	888.883	1093.29	1231.33	1421.45	1315.46	1512.22	1699.06	1833.52	1954.03	2083.54	1930.75	1818.75	1751.92	1875.8	1874.58	1720.74
Indonesia	GDP per capita (current US$)	770.865	739.004	888.901	1052.41	1136.76	1249.4	1572.8	1840.33	2144.39	2239.1	3094.44	3613.8	3668.21	3602.89	3476.62	3322.58	3558.82	3839.79	3902.66	4151.23	3895.62
IDA only	GDP per capita (current US$)	467.807	460.816	474.765	512.517	573.574	644.569	724.289	835.134	981.831	990.023	1102.16	996.636	981.988	1043.14	1091.21	1075.73	1128.68	1209.7	1178.52	1206.14	1198.15
Isle of Man	GDP per capita (current US$)	20693.8	21716.9	25230.1	29878	35872.7	38184.3	42662.6	55072.2	72304.9	66175.2	70625.2	77838.4	79326.4	83204.7	91881.1	84753.5	82041.6	83510.3	89425.9	87152.5	79530.6
India	GDP per capita (current US$)	442.035	449.911	468.844	543.844	624.105	710.509	802.014	1022.73	993.503	1096.64	1350.63	1449.6	1434.02	1438.06	1559.86	1590.17	1714.28	1957.97	1974.38	2050.16	1913.22
Not classified	GDP per capita (current US$)
Ireland	GDP per capita (current US$)	26334.6	28282.4	32705.4	41203.5	47754.2	50933	54329.2	61396.4	61353.1	52133.1	48663.6	52183.1	49054.7	51546.4	55643.1	62054	62895.9	69970.9	79250.4	80927.1	85420.2
Iran, Islamic Rep.	GDP per capita (current US$)	1672.02	1902.95	1910.48	2259.52	2751.79	3226.61	3736.18	4838	5623.91	5602.56	6458.57	8201.58	8329	6280.68	5757.54	4990.94	5497.24	5758.59	3829.83	3276.75	2746.42
Iraq	GDP per capita (current US$)	1963.72	1422.83	1254.16	809.846	1314.76	1740.67	2253.55	3099.59	4504.51	3686.4	4430.43	5736.9	6437.5	6612.9	6215.99	4416.94	4305.2	4725.19	5601.47	5621.18	4251.34
Iceland	GDP per capita (current US$)	32096.4	28897.4	32409.2	39476.7	47335	56794.9	57492.9	69495.7	56943.4	41301.3	43237.1	47714.6	45995.5	49805	54576.7	52951.7	61987.9	72010.1	74452.2	68403.1	58813.8
Israel	GDP per capita (current US$)	21630.6	20909.7	19035	19627	20557.2	21223.9	22494.6	25633.7	30173.2	28316.8	31266.6	34354.7	33156.2	36941.8	38259.7	36206.5	37690.5	41114.8	42406.8	44452.2	44846.8
Italy	GDP per capita (current US$)	20137.6	20501	22376.3	27526.3	31317.2	32055.1	33529.7	37870.7	40944.9	37226.8	36035.6	38649.6	35051.5	35560.1	35565.7	30242.4	30960.7	32406.7	34622.2	33673.8	31918.7
Jamaica	GDP per capita (current US$)	3447.3	3502.21	3683.89	3557.2	3819.28	4200.39	4435.57	4738.45	5056.26	4452.12	4835.79	5259.93	5365.24	5143.72	4991.56	5077.55	5022.7	5273.15	5594.49	5626.17	4897.26
Jordan	GDP per capita (current US$)	1673.36	1738.38	1816.41	1889.44	2062.7	2216.95	2478.29	2643.17	3416.13	3618.89	3914.7	4152.49	4386.46	4477.62	4255.89	4064.25	4003.4	4073.12	4146.41	4159.67	3987.65
Japan	GDP per capita (current US$)	39169.4	34406.2	32820.8	35387	38299	37812.9	35991.5	35779	39876.3	41309	44968.2	48760.1	49145.3	40898.6	38475.4	34960.6	39375.5	38834.1	39751.1	40416	39986.9
Kazakhstan	GDP per capita (current US$)	1229	1490.93	1658.03	2068.12	2874.29	3771.28	5291.57	6771.42	8458.02	7165.22	9070.49	11634	12386.7	13890.6	12807.3	10510.8	7714.84	9247.58	9812.63	9812.6	9121.64
Kenya	GDP per capita (current US$)	411.821	408.361	401.092	441.391	462.618	522.777	699.4	840.192	915.999	1049.12	1093.64	1099.32	1289.78	1376.83	1489.92	1496.65	1562.08	1675.99	1845.78	1970.08	1936.25
Kyrgyz Republic	GDP per capita (current US$)	279.62	308.41	321.727	380.506	433.235	476.552	543.111	721.77	966.394	871.224	880.039	1123.88	1177.98	1282.44	1279.77	1121.08	1120.67	1242.77	1308.14	1374.03	1182.52
Cambodia	GDP per capita (current US$)	301.517	322.9	341.037	364.275	410.086	475.069	539.747	629.921	742.398	734.815	782.696	880.31	950.483	1015.22	1098.07	1170.74	1281.11	1400.9	1533.32	1671.39	1577.91
Kiribati	GDP per capita (current US$)	757.133	696.998	781.363	956.83	1063.88	1142.34	1101.46	1300.76	1356.65	1249.3	1438.08	1644.41	1698.92	1628.64	1546.88	1459.14	1506.23	1566.45	1607.23	1410.02	1403.99
St. Kitts and Nevis	GDP per capita (current US$)	9275.99	9973.55	10398.5	10119.7	10882.4	11711.2	13747.8	14661	16491.9	16374.3	16427.6	17572	17293.8	18315.9	19945.4	20025.9	21095.3	22160.6	22548.2	23219.4	18566
Korea, Rep.	GDP per capita (current US$)	12257	11561.2	13165.1	14672.9	16496.1	19402.5	21743.5	24086.4	21350.4	19143.9	23087.2	25096.3	25466.8	27182.7	29249.6	28732.2	29288.9	31616.8	33436.9	31902.4	31721.3
Kuwait	GDP per capita (current US$)	19493.9	17517.7	18626.8	22781.1	27601.4	36145	42970.7	45729.8	55595.4	37906.2	39212.6	49010.3	51271.1	47762.7	43239.8	29315.2	27026.6	29258.3	32012.1	30666.2	24297.7
Latin America & Caribbean (excluding high income)	GDP per capita (current US$)	4204.24	4029.72	3573.28	3607.2	4065.18	4862.51	5606.3	6549.14	7494.72	6881.49	8526.03	9854.29	9692.4	9840.6	9781.72	8226.89	7912.28	8732.62	8387.85	8184.42	6837.63
Lao PDR	GDP per capita (current US$)	318.771	320.419	313.618	355.651	410.251	467.38	581.01	699.041	887.64	936.79	1127.84	1363.73	1566.01	1815.44	1984.51	2125.46	2309.05	2439.46	2553.36	2598.51	2593.36
Lebanon	GDP per capita (current US$)	3994.86	4021.18	4307.1	4458.11	4625.3	4630.01	4665.96	5162.03	5957.7	7149.79	7695.25	7914.11	8500.18	8255.21	7665.38	7802.75	8172.3	8679.9	9225.85	8925.42	5599.96
Liberia	GDP per capita (current US$)	301.876	303.859	302.882	242.45	287.275	290.541	323.841	377.952	456.145	452.745	497.02	573.526	644.456	717.636	713.735	699.663	722.131	706.893	700.037	665.878	597.53
Libya	GDP per capita (current US$)	7424.35	6465.62	3789.21	4738.83	5823.64	8108.05	10060.4	11158.1	13921.9	9560.8	11611.4	7784.13	15765.4	12589.5	9408.75	7867.52	7945.01	10529.1	11838.3	10542.4	7034.66
St. Lucia	GDP per capita (current US$)	5846.98	5558.07	5562.46	6055.97	6494.6	6866.09	7618.91	7975.79	8528.68	8259.32	8672.13	9110.75	9231.66	9542.71	10007.2	10290.4	10574.3	11270.4	11563.9	11726.7	8458.08
Latin America & Caribbean	GDP per capita (current US$)	4398.04	4243.41	3758.84	3786.15	4306.6	5142.17	5949.04	6928.07	7965.66	7403.6	9083.54	10224.4	10221.9	10363.6	10458.8	8652.44	8363.88	9202.64	8920.94	8713.54	7344.06
Least developed countries: UN classification	GDP per capita (current US$)	330.129	314.93	334.38	365.423	411.652	474.166	536.825	628.648	750.055	737.952	818.454	928.011	950.89	1011.22	1060.76	1003.22	1016.08	1104.79	1063.21	1089.87	1082.6
Low income	GDP per capita (current US$)	487.481	474.54	496.246	525.677	599.637	697.269	782.047	911.052	1062.16	1059.2	1158.04	819.717	756.662	752.722	790.081	772.241	743.604	800.556	659.12	681.747	653.674
Liechtenstein	GDP per capita (current US$)	75210.2	74658.5	79797.5	90317.7	100711	105752	114652	130908	143541	126261	141467	158604	149462	173659	179468	167809	165846	170876	175287	167259	165284
Sri Lanka	GDP per capita (current US$)	869.753	832.427	865.302	978.169	1060.14	1240.52	1423.19	1611.18	2007.03	2053.77	2836.97	3248.04	3351.89	3643.83	3885.62	3990.35	4107.83	4388.2	4360.58	4082.69	3852.39
Lower middle income	GDP per capita (current US$)	601.113	606.719	627.222	703.708	807.479	925.803	1070.74	1298.94	1440.84	1434.78	1690.26	1902.82	1972	1982.57	2052.76	1969.27	2035.51	2156.09	2178.18	2235.39	2123.38
Low & middle income	GDP per capita (current US$)	1187.35	1180.67	1193.04	1325.1	1550.64	1820.38	2130.79	2596.03	3065.05	2958.38	3552.48	4136	4340.91	4534.21	4626.72	4329.84	4312.05	4680.48	4900.35	4957.61	4729.77
Lesotho	GDP per capita (current US$)	443.95	412.962	388.367	580.937	761.181	850.775	910.619	848.024	885.618	866.446	1104.8	1265.86	1205.86	1141.36	1165.05	1113.87	986.265	1062.71	1162.98	1094.5	939.504
Late-demographic dividend	GDP per capita (current US$)	1666.72	1710.56	1801.21	2039.13	2435.13	2918.74	3499.41	4379.99	5409.59	5193.38	6209.42	7520.8	7991.71	8544.87	8812.36	8213.69	8182.5	9021.94	9839.7	9979.37	9720.86
Lithuania	GDP per capita (current US$)	3293.23	3525.79	4141.59	5499.43	6700.33	7854.77	9230.71	12285.4	14945	11820.8	11987.5	14376.9	14367.7	15729.7	16551	14264	15008.3	16885.4	19186.4	19598.4	20363.9
Luxembourg	GDP per capita (current US$)	48659.6	48440.1	53005.7	65689.3	76544.9	80988.1	90788.8	107475	120422	109420	110886	119025	112585	120000	123679	105462	106899	110193	116787	112622	117370
Latvia	GDP per capita (current US$)	3361.64	3578	4136.93	5145.2	6378.67	7594.9	9723.45	14113.5	16467.1	12331.9	11421	13339	13847.3	15007.5	15742.4	13786.5	14331.8	15695.1	17865	17945.2	18207.1
Macao SAR, China	GDP per capita (current US$)	15684.8	15622.7	16393.7	17829	22381.9	24886.6	29637.8	35782.9	39745.8	39755	50676.4	64528.4	74111.6	86853.5	90873.6	73220.6	71919.1	78985.6	84923.3	83183.5	37646.5
St. Martin (French part)	GDP per capita (current US$)												21344.6			21920
Morocco	GDP per capita (current US$)	1492.38	1500.36	1590.49	1936.09	2177.8	2237.58	2433.21	2751.42	3180.17	3118.14	3067.85	3302.45	3164	3377.64	3430.53	3139.23	3132.95	3288.5	3492.67	3498.58	3258.1
Monaco	GDP per capita (current US$)	81764.3	82410.9	90152.9	111309	127737	130819	143289	184627	204097	168923	161781	179369	165497	185055	195773	170339	174606	173612	194287	199383	182537
Moldova	GDP per capita (current US$)	440.539	507.404	570.8	682.319	897.178	1034.39	1183.02	1531.22	2110.55	1898.44	2436.8	2941.36	3044.81	3321.04	3289.17	2749.91	2847.64	3454.95	4156.96	4404.95	4376.24
Madagascar	GDP per capita (current US$)	285.466	325.46	310.93	359.534	277.508	311.793	330.523	427.836	522.831	455.407	459.375	516.903	504.174	526.688	517.136	455.638	464.616	503.498	512.544	512.28	462.404
Maldives	GDP per capita (current US$)	2209.99	3028.05	3069.04	3539.8	4060.53	3789.23	5010.16	5746.64	6743.13	6719.33	7158.06	7409.33	7447.42	8222.56	8872.13	9434.31	9640.32	10063	10823.6	11118.5	7282.37
Middle East & North Africa	GDP per capita (current US$)	3284.46	3203.09	3128.34	3405.98	3940.49	4636.56	5308.19	6119.53	7442.68	6567.65	7498.59	8295.28	8794.73	8471.77	8345.57	7217.65	7158.05	7337.22	7561.2	7444.62	6579.37
Mexico	GDP per capita (current US$)	7232.91	7613.14	7650.93	7120.37	7525.49	8321.86	9125.39	9719.93	10119.8	8104.92	9399.96	10341.5	10376.1	10865.7	11076.1	9753.4	8875.08	9434.38	9857.01	10145.2	8655
Marshall Islands	GDP per capita (current US$)	2127.24	2257.25	2417.39	2411.29	2442.08	2533.56	2633.29	2773.42	2712.37	2810.53	3001.32	3238.89	3445.32	3611.7	3672.68	3703.65	4153.12	4507.62	4769.19	5188.97	5567.97
Middle income	GDP per capita (current US$)	1246.29	1240.84	1253.62	1395.62	1635.79	1922.58	2255.49	2754.32	3256.35	3143.09	3788.5	4464.78	4701.04	4918.91	5022.06	4701.53	4690.37	5098.31	5363.87	5433.46	5191.85
North Macedonia	GDP per capita (current US$)	1861.9	1823.02	1989.14	2440.48	2795.9	3072.68	3362.97	4079.39	4841.25	4584.71	4577.69	5098.09	4728.31	5241.05	5495.73	4861.56	5149.59	5450.5	6108.74	6070.39	5965.45
Mali	GDP per capita (current US$)	263.498	299.412	326.967	381.949	427.717	473.995	506.912	579.257	676.127	680.65	688.328	810.183	753.392	778.797	818.43	723.504	750.052	795.683	856.357	840.176	822.906
Malta	GDP per capita (current US$)	11083	11081	11853.2	13772.2	15243.2	15866.1	16723.9	19486	22205.3	21083.1	21798.9	23155.1	22526.7	24769.4	26753.3	24921.7	25623.9	28823.3	31566.4	31506.6	29197
Myanmar	GDP per capita (current US$)	150.408	135.18	131.467	165.259	198.377	221.866	246.692	321.828	472.261	600.932	765.242	1086.84	1161.31	1195.94	1238.73	1224.56	1161.86	1175.2	1274.92	1295.2	1477.45
Middle East & North Africa (excluding high income)	GDP per capita (current US$)	1888.61	1873.04	1791.97	1925.03	2241.52	2591.89	2963.38	3543.29	4287.86	4094.74	4624.87	4678.5	4953.99	4470.14	4317.81	3805.68	3832.82	3771.4	3514.39	3475.86	3120.2
Montenegro	GDP per capita (current US$)	1627.06	1909.6	2106.64	2789.16	3380.17	3674.62	4425.68	5976.39	7367.75	6727.11	6688.4	7328.79	6586.4	7188.86	7387.87	6517.19	7033.44	7803.36	8850.38	8909.65	7677.37
Mongolia	GDP per capita (current US$)	463.854	512.819	559.828	633.947	784.912	986.018	1322.64	1625.32	2134.95	1718.91	2660.29	3793.74	4402.3	4422.3	4211.94	3919.35	3690.76	3708.25	4165.02	4394.95	4041.17
Northern Mariana Islands	GDP per capita (current US$)			16640.3	16603.5	16829.4	15371.2	14986.4	14877.1	15641.7	13933.7	14772.5	13880.4	14247.8	14806	16044.4	17665.1	24054.9	30751.6	25862.8	23687.3	17302.9
Mozambique	GDP per capita (current US$)	318.343	296.287	303.666	328.529	387.476	422.643	442.559	491.098	574.77	531.027	481.268	605.273	667.718	672.204	680.375	594.227	430.993	462.7	504.536	508.163	454.062
Mauritania	GDP per capita (current US$)	660.304	632.214	629.782	711.382	801.779	974.658	1272.08	1378.22	1610.24	1418.94	1646.13	1919.45	1850.38	1929.78	1715.39	1562.73	1579.2	1634.64	1749.95	1839.96	1868.47
Mauritius	GDP per capita (current US$)	3929.08	3856.63	4018.95	4793.72	5388.06	5282.9	5695.98	6574.66	8030.05	7318.13	8000.38	9197.04	9291.24	9764.64	10366.4	9507.87	9965.73	10841.7	11643.5	11403.3	9005.46
Malawi	GDP per capita (current US$)	225.952	217.24	431.697	386.317	407.589	417.102	443.524	478.028	557.519	630.109	688.139	769.053	563.062	501.197	534.127	544.277	454.443	500.166	537.932	584.363	622.185
Malaysia	GDP per capita (current US$)	4087.56	3941.12	4177.1	4454.53	4924.34	5536.84	6137.15	7144	8343.3	7167.88	8880.15	10209.4	10601.5	10727.7	11045.6	9699.58	9555.65	9979.7	11074	11132.1	10160.8
North America	GDP per capita (current US$)	35151.3	35831.3	36651.8	38395.2	40788.1	43368.3	45741	47727.5	48398.1	46581.3	48552.9	50289	51881.2	53234.2	54714.5	55452.4	56312.4	58423.9	61174.7	63203.4	61461.1
Namibia	GDP per capita (current US$)	2156.09	1916.26	1773.43	2571.98	3407.85	3692.75	4027.96	4394.52	4222.33	4322.63	5445.42	5873.06	6017.18	5463.03	5544.1	4965.67	4614.89	5453.57	5687.38	5126.18	4252.04
New Caledonia	GDP per capita (current US$)	16039.2	15174.3	16885.9	21817.3	25770.5	26861.7	29604.1	36864.9	37353.7	35391.1	37494.9	40697.7	37294	38503.3	39675.6	32428.6	32286.9	33874.9	36495.2	34934.6	34701
Niger	GDP per capita (current US$)	192.878	203.526	223.352	263.091	281.325	316.366	331.104	384.718	472.178	458.422	471.613	507.602	525.047	548.158	560.754	481.111	497.036	514.543	567.331	550.964	564.822
Nigeria	GDP per capita (current US$)	565.306	586.833	733.538	786.802	992.745	1250.41	1652.15	1876.41	2227.79	1883.89	2280.11	2504.88	2728.02	2976.76	3200.95	2679.55	2144.78	1941.88	2125.83	2334.02	2074.61
Nicaragua	GDP per capita (current US$)	996.898	1025.11	993.384	999.886	1076	1158.88	1223.08	1323.84	1493.9	1438.1	1495.73	1644.8	1746.42	1794.78	1913.52	2025.33	2079.45	2127.28	1981.86	1905.64	1876.61
Netherlands	GDP per capita (current US$)	26214.5	26896.5	29343.2	35751	40436.6	41994.7	44900.9	51799.2	57879.9	52722.2	50999.7	54230.3	50070.1	52198.9	52900.5	45193.4	46039.1	48675.2	53044.5	52476.3	52162.6
Norway	GDP per capita (current US$)	38178.1	38602.1	43170.7	50250.2	57768.4	67047.2	74434.1	85502.8	97503.5	80347.1	88163.2	101222	102176	103554	97666.7	74810	70867.4	76131.8	82792.8	76430.6	68340
Nepal	GDP per capita (current US$)	223.712	240.705	238.861	246.486	279.724	309.31	341.028	386.53	466.693	475.636	589.165	791.226	794.093	809.384	827.745	882.308	880.225	1027.97	1161.53	1185.68	1139.19
Nauru	GDP per capita (current US$)											4644.36	6328.1	9675.96	8825.98	9063	7587.25	8528.63	9361.04	10985.9	10316.5	10124.7
New Zealand	GDP per capita (current US$)	13641	13882.9	16874.2	21913.7	25420.3	27751.1	26654.6	32480	31253	28209.4	33676.8	38387.6	39973.4	42976.6	44572.9	38630.7	40058.2	42911	43236.9	42796.4	41760.6
OECD members	GDP per capita (current US$)	23026.2	22637.8	23443.1	26031.1	28769	30197.5	31621.9	34358.3	36207.3	33636.4	35054.7	37512.9	37241	37494.5	38003.6	35600.8	36050.9	37405.8	39352.5	39531.3	38341.3
Oman	GDP per capita (current US$)	8321.39	8191.51	8380.04	8896.9	10030.4	12357.7	14533.7	16151.3	22974.3	17938	22552.2	24166.1	24722.6	23563.9	23121.2	18777.4	17082.2	17802.6	19887.6	19132.2	16707.6
Other small states	GDP per capita (current US$)	4277.58	4181.18	4429.99	5410.82	6597.15	7832.55	8971.45	10683.7	12728.7	10655.7	12141.9	14663.1	14990.6	15307.2	15450	12506.3	12092.1	12899.9	14068.4	13563.9	11679.6
Pakistan	GDP per capita (current US$)	531.306	499.218	489.426	549.87	631.471	688.501	770.843	837.632	914.731	884.441	911.09	1075.45	1109.68	1126.04	1173.39	1282.44	1468.82	1567.64	1620.74	1437.17	1322.31
Panama	GDP per capita (current US$)	4099.01	4084.26	4163.52	4304.11	4629.03	4953.13	5385.56	6205.82	7197.11	7618.44	8124.56	9403.44	10767.3	11932.3	12837.2	13669.6	14382.2	15186	16156.1	16472.8	13293.3
Peru	GDP per capita (current US$)	1941.32	1925.98	2003.97	2126.14	2393.67	2702.24	3123.32	3572.36	4184.89	4164.97	5047.2	5826.83	6475.72	6697.19	6614.83	6180.12	6163.86	6676.31	6912.1	6955.88	6063.63
Philippines	GDP per capita (current US$)	1073.26	991.148	1037.17	1049.39	1122.86	1245.29	1452.22	1741.6	1990.36	1893.28	2201.78	2431.2	2671.78	2847.57	2935.93	2974.3	3038.15	3077.43	3194.67	3413.85	3224.42
Palau	GDP per capita (current US$)	7416.48	7913.45	8220.49	7744.63	8297.9	9603.8	9805.92	10270.5	10380.3	9960.84	10029.3	10795.6	11835.4	12418.8	13580	15761.4	16743.4	16011.7	15948.3	15567.1	14016.2
Papua New Guinea	GDP per capita (current US$)	639.279	540.674	509.03	580.598	624.035	748.735	1245.47	1379.13	1635.04	1578.97	1879.24	2303.83	2653.09	2578.5	2742.25	2502.07	2332.68	2495.14	2584.33	2593.78	2446.08
Poland	GDP per capita (current US$)	4501.48	4991.24	5207.13	5701.64	6681.31	8021.55	9035.53	11254.3	13995.8	11525.9	12504.3	13776.4	13010.8	13558.3	14182	12560.1	12378.8	13815.5	15504.5	15700	15816.8
Pre-demographic dividend	GDP per capita (current US$)	503.858	468.31	521.676	550.344	665.998	807.041	990.315	1166.18	1414.69	1256.28	1434.14	1622.12	1709.68	1819.87	1876.48	1557.66	1382.14	1429.31	1447.51	1484.24	1329.37
Puerto Rico	GDP per capita (current US$)	16192.1	18123.2	18731.5	19557.1	20989	21959.3	22935.9	23664.9	24898.3	25768.7	26435.7	27278.9	27944.7	28513.2	28981.5	29763.5	30627.2	31108.8	31615.1	32916.9	31427.4
Korea, Dem. People's Rep.	GDP per capita (current US$)
Portugal	GDP per capita (current US$)	11526.4	11734.8	12936.7	15797.8	18064.2	18780.1	19839.5	22811.1	24949	23151.2	22520.6	23217.3	20563.7	21653.2	22103.7	19250.1	19992	21490.4	23562.6	23330.8	22242.4
Paraguay	GDP per capita (current US$)	1728.34	1630.19	1361.25	1436.76	1776.93	1960.51	2426.42	3194.26	4360.43	3920.19	4702.92	5773	5621.24	6435.83	6629.43	5861.39	5759.02	6136.06	6242.96	5807.84	5353.35
West Bank and Gaza	GDP per capita (current US$)	1476.17	1335.55	1156.22	1257.7	1422.19	1543.7	1570.1	1664.25	2035.2	2191.78	2557.08	2880.8	3067.44	3315.3	3352.11	3272.15	3527.61	3620.36	3562.33	3656.86	3233.57
Pacific island small states	GDP per capita (current US$)	1687.73	1641.99	1701.24	2000.44	2272.91	2494.08	2586.39	2818.29	2977.76	2649.81	2882.72	3324.4	3484.2	3582.88	3851.25	3723.88	3866.86	4128.66	4286.73	4234.83	3713.51
Post-demographic dividend	GDP per capita (current US$)	25861.4	25488	26453.2	29512	32626.1	34155.5	35742.5	38784.8	40837.4	38249.1	39711.1	42532.6	42289.9	42524.1	43169.4	40641.2	41372.3	42971.5	45386.7	45701.6	44494.6
French Polynesia	GDP per capita (current US$)	14346.2	14012.2	15302.4	18724.5	20829.1	21047.2	21382.2	23837.8	25437.7	23326.1	21447.9	21748	19864.5	20941.5	21223.1	18252.5	18726.6	19744	20614.9	20093.2	18984.6
Qatar	GDP per capita (current US$)	27494.8	25836.3	27151	31440.2	40792.3	52468.4	59978.9	64707	79811.6	60734	73021.3	92993	98041.4	97630.8	93126.1	66984.9	58467.2	59407.7	66264.1	62827.4	52315.7
Romania	GDP per capita (current US$)	1659.93	1825.19	2119.86	2679.41	3494.99	4618	5757.53	8360.34	10435.2	8548.05	8397.81	9560.16	8930.73	9497.21	10031.3	8976.96	9404.38	10728	12494.4	12958	13047.5
Russian Federation	GDP per capita (current US$)	1771.59	2100.35	2377.53	2975.12	4102.36	5323.46	6920.2	9101.24	11635.3	8562.82	10675	14311.1	15420.9	15974.6	14095.6	9313.02	8704.89	10720.3	11287.4	11536.3	10194.4
Rwanda	GDP per capita (current US$)	255.088	239.125	234.814	249.555	270.303	325.024	358.111	427.42	529.524	564.972	594.11	650.936	706.139	704.424	724.729	733.823	728.807	756.548	768.964	806.128	773.821
South Asia	GDP per capita (current US$)	447.951	450.165	463.334	531.119	605.055	681.65	763.838	946.339	947.234	1028.58	1242.04	1351.62	1347.45	1364.4	1475.34	1523.38	1675.37	1887.86	1920.21	1964.98	1853.89
Saudi Arabia	GDP per capita (current US$)	8795.26	8337.32	8380.96	9321.8	10935	13462.8	14848.6	15756.2	18944.9	15064.6	17958.9	22441.6	24069.2	23945.5	23862.8	20442.4	19930.4	20910.5	24175.6	23405.7	20398.1
Sudan	GDP per capita (current US$)	378.158	471.373	529.452	607.006	737.123	945.69	1179.9	1500.67	1585.58	1382.62	1706.41	1982.82	1797.4	1834.56	2076	2226.41	2614.29	3188.77	769.869	748.011	608.333
Senegal	GDP per capita (current US$)	619.642	654.841	688.187	840.358	941.874	1003.19	1038.58	1210.17	1419.53	1323.97	1286.6	1383.54	1334.73	1391.53	1417.09	1238.13	1290.75	1385.2	1484.23	1462.68	1492.48
Singapore	GDP per capita (current US$)	23852.8	21699.7	22159.8	23730.4	27608.1	29961.3	33768.4	39432.9	40008.6	38926.8	47236.7	53891.5	55547.5	56967.4	57564.8	55645.6	56895.6	61164.9	66836.5	66070.5	61274
Solomon Islands	GDP per capita (current US$)	976.428	929.866	768.495	905.582	991.989	1145.87	1250.95	1377.86	1504.53	1526.16	1662	1921.36	2087.64	2208.09	2235.73	2134.81	2196.28	2283.58	2450.48	2398.77	2222.46
Sierra Leone	GDP per capita (current US$)	138.714	221.295	240.508	255.973	258.473	286.286	320.514	358.077	402.553	386.434	400.541	443.452	558.18	706.453	702.339	581.293	515.448	484.456	519.65	506.607	493.432
El Salvador	GDP per capita (current US$)	1977.84	2051.16	2106.74	2197.48	2273.96	2434.32	2651.43	2814.59	2964.17	2889.69	3017.31	3304.97	3471.05	3555.16	3638.52	3761.51	3870.31	3986.05	4145.86	4280.29	3961.73
San Marino	GDP per capita (current US$)	37473.8	39415.2	41770.1	51198.4	59249.6	60520.8	63692.6	71970.1	77962.1	66200.7	59516.3	55815.3	48433.6	50435.4	50133.6	42281.8	43398.4	44885.5	48464.5	47287.4	45321.5
Somalia	GDP per capita (current US$)														356.118	377.557	387.608	387.187	377.349	379.986	405.787	416.218
Serbia	GDP per capita (current US$)	914.786	1727.28	2283.85	3005.43	3502.8	3720.48	4382.62	5848.48	7101.04	6169.11	5735.42	6809.16	6015.95	6755.07	6600.06	5588.98	5765.2	6292.55	7252.4	7417.21	7733.8
Sub-Saharan Africa (excluding high income)	GDP per capita (current US$)	631.449	590.123	625.268	767.157	927.595	1072.35	1234.02	1390.59	1534.15	1436.27	1660.47	1823.1	1841.97	1904.29	1935.43	1680.14	1520.26	1602.21	1622.83	1624.44	1487.89
South Sudan	GDP per capita (current US$)									1653.04	1325.28	1503.13	1455.36	1114.92	1659.14	1245.15	1071.78
Sub-Saharan Africa	GDP per capita (current US$)	632.354	591.021	626.251	768.109	928.695	1073.51	1235.27	1391.78	1535.16	1437.11	1661.42	1824.09	1842.97	1905.5	1936.66	1681.37	1521.53	1603.5	1624.14	1625.76	1488.8
Small states	GDP per capita (current US$)	4314.06	4266.98	4496.22	5293.31	6275.3	7351.98	8385.59	9833.67	11591.1	9731.2	10987.3	13027.6	13385.1	13667.1	13841.3	11584	11165.6	11855.8	12810.4	12442.1	10702.9
Sao Tome and Principe	GDP per capita (current US$)		519.296	568.41	663.921	726.598	843.955	861.518	878.135	1080.56	1054.42	1079.69	1244.27	1319.9	1551.19	1754.6	1571.5	1688.38	1805.52	1950.63	1991.74	2161.31
Suriname	GDP per capita (current US$)	1978.45	1711.71	2206.27	2529.26	2906.73	3474.12	5031.16	5562.33	6616.82	7176.86	7999.51	8009.25	8922.96	9124.54	9199.18	8907.84	5705.4	6112.88	6730.84	6690.04	4796.53
Slovak Republic	GDP per capita (current US$)	5426.62	5722.17	6564.7	8731.94	10691.4	11690.1	13170.8	16106.1	18753.6	16597.2	16908.8	18509.7	17498.4	18276	18720	16390.9	16563.4	17585.2	19486.4	19381.6	19551.6
Slovenia	GDP per capita (current US$)	10201.3	10479.8	11777.2	14849	17233.1	18098.9	19673	23817.9	27595.6	24792.1	23532.5	25128	22641.8	23503.3	24247.2	20890.2	21678.4	23514	26123.7	26016.1	25545.2
Sweden	GDP per capita (current US$)	29624.8	27247.8	29899.1	37321.8	42821.8	43437.1	46593.3	53700.2	56152.6	46946.8	52869	60755.8	58037.8	61126.9	60020.4	51545.5	51965.2	53791.5	54589.1	51939.4	52837.9
Eswatini	GDP per capita (current US$)	1686.66	1481.16	1362.97	2075.56	2599.15	2964.97	3053.93	3200.51	3022.46	3270.14	4035.53	4360.96	4396.58	4111.13	3928.52	3583.31	3339.99	3824.05	4021.45	3818.54	3372.9
Sint Maarten (Dutch part)	GDP per capita (current US$)												27997.3	28460.3	27942.9	33043.7	32274.9	31616.7	29369.1	28988.3	35084	29314.1
Seychelles	GDP per capita (current US$)	8063.66	8153.3	8864.17	9070.29	10827.7	11802.1	12783	12669.3	11265.4	9748.96	10938.2	12113.9	12342.5	14729.6	15188.2	14894.5	15409.8	15961.2	16409.5	16851.1	12020
Syrian Arab Republic	GDP per capita (current US$)	4941.85	5187.21	5276.06	5433.64	6241.06	7221.64	7914.77	8695.84	10156	10288.1	11304.6	2971.28	1910.6	993.74	1071.23	857.498	664.342	862.319	1111.87	1124.52	537.211
Turks and Caicos Islands	GDP per capita (current US$)		18323.9	17803.1	18848.8	21233.9	24115.3	28728.6	29446.1	31459.5	24602.9	23103.9	23649.7	22666.4	22451.6	24040.9	25783.3	26995	25659.2	26832	27795.1	20882.3
Chad	GDP per capita (current US$)	168.118	200.361	225.947	298.25	460.067	664.598	716.668	806.71	936.494	808.162	896.877	988.194	969.616	980.084	1017.79	774.412	691.98	662.897	720.265	701.621	643.772
East Asia & Pacific (IDA & IBRD countries)	GDP per capita (current US$)	965.661	1018.84	1117.39	1252.89	1441.94	1656.76	1979.16	2482.42	3115.87	3354.56	4051.97	4916.05	5436.73	5948.47	6361.98	6574.57	6664.81	7228.8	8032.84	8259.76	8354.65
Europe & Central Asia (IDA & IBRD countries)	GDP per capita (current US$)	2052.57	2088.89	2350.65	2891.38	3738.51	4678.64	5651.11	7257.35	8959.75	7078.29	8280.26	10027	10420.8	10963.3	10296.6	7995.19	7640.98	8532.09	8869.06	9016.26	8439.67
Togo	GDP per capita (current US$)	404.822	391.516	439.128	530.392	551.848	542.818	544.006	598.307	725.854	717.677	709.141	779.764	759.896	826.429	853.008	760.243	787.28	814.42	873.555	848.305	875.245
Thailand	GDP per capita (current US$)	2004.11	1889.97	2091.18	2350.85	2647.26	2876.25	3343.79	3934.69	4327.8	4154.19	4996.37	5396.64	5748.63	6041.13	5822.38	5708.79	5854.46	6436.79	7124.56	7628.58	7001.79
Tajikistan	GDP per capita (current US$)	137.182	168.639	186.663	233.094	305.266	333.714	401.027	517.435	704.65	666.721	740.276	837.881	959.36	1038.32	1094.43	970.363	801.394	844.365	850.667	889.023	852.33
Turkmenistan	GDP per capita (current US$)	635.714	762.611	949.576	1256.03	1418.81	1658.67	2074.41	2520.29	3778.67	3901.67	4286.88	5453.16	6441.89	7049.8	7685.51	6208.3	6163.25	6354.53	6721.35	7180.46	7297.18
Latin America & the Caribbean (IDA & IBRD countries)	GDP per capita (current US$)	4310.64	4135.89	3630.25	3649.03	4169.4	5011.4	5822.54	6813.7	7870.76	7290.16	9009.88	10161.7	10149.1	10287.1	10377.3	8505.15	8199.54	9052.33	8759.32	8532.48	7136.21
Timor-Leste	GDP per capita (current US$)	417.924	534.651	516.146	529.22	465.93	476.919	456.285	532.485	621.712	682.173	810.142	936.598	1019.96	1201.42	1221.53	1322.3	1347.93	1283.53	1239.37	1584.26	1660.31
Middle East & North Africa (IDA & IBRD countries)	GDP per capita (current US$)	1892.9	1878.67	1798.67	1932.12	2250.28	2603.17	2978.47	3563.78	4312.62	4115.82	4647.93	4698.69	4975.31	4483.25	4328.81	3811.77	3836.32	3773.14	3513.83	3473.74	3118.86
Tonga	GDP per capita (current US$)	1996.52	1754.84	1760.67	1937.04	2195.99	2478.43	2751.96	2799.37	3221.08	2915.49	3416.11	3852.14	4378.57	4208.19	4125.43	4117.93	3978.44	4367.26	4649.61	4878.98	4605.97
South Asia (IDA & IBRD)	GDP per capita (current US$)	447.951	450.165	463.334	531.119	605.055	681.65	763.838	946.339	947.234	1028.58	1242.04	1351.62	1347.45	1364.4	1475.34	1523.38	1675.37	1887.86	1920.21	1964.98	1853.89
Sub-Saharan Africa (IDA & IBRD countries)	GDP per capita (current US$)	632.354	591.021	626.251	768.109	928.695	1073.51	1235.27	1391.78	1535.16	1437.11	1661.42	1824.09	1842.97	1905.5	1936.66	1681.37	1521.53	1603.5	1624.14	1625.76	1488.8
Trinidad and Tobago	GDP per capita (current US$)	6120.95	6592.76	6692.82	8352.46	9756.51	11673.9	13340.9	15627.3	20011.1	13682.8	15711.5	17910.3	18961.2	19821.5	20328	18389.5	15991.1	16094.7	16164.2	15691	13871.8
Tunisia	GDP per capita (current US$)	2170.51	2207.66	2292.48	2693.2	3029.85	3106.58	3279.1	3678.06	4200.17	4029.46	4241.01	4361.95	4233.92	4308.34	4398.64	3960.92	3796.11	3569.72	3577.17	3477.84	3497.73
Turkiye	GDP per capita (current US$)	4278.27	3100.46	3640.76	4704.77	6031.79	7369.43	8003.81	9668.4	10802.6	8989.74	10615	11308.4	11697.5	12507.8	12020.3	10851.9	10734.3	10464	9400.84	9103.01	8561.06
Tuvalu	GDP per capita (current US$)	1564.02	1451.48	1752.8	2012.45	2328.49	2311.34	2402.48	2803.25	3103.04	2697.64	3043.17	3663.27	3624.98	3536.9	3556.38	3384.38	3836.07	4181.44	4419.26	4940.05	4674.91
Tanzania	GDP per capita (current US$)	399.451	394.731	400.428	419.772	447.513	480.276	473.368	539.122	671.574	681.244	730.813	768.933	854.543	955.321	1012.98	929.107	942.881	975.925	1011.6	1050.93	1104.16
Uganda	GDP per capita (current US$)	257.83	235.853	241.869	250.691	292.473	330.603	346.768	401.709	473.303	799.93	824.738	837.096	796.711	819.758	897.51	864.18	753.684	766.178	793.128	823.025	846.881
Ukraine	GDP per capita (current US$)	658.345	807.802	911.907	1087.79	1416.6	1894.46	2391.32	3197.93	4066.53	2639.38	3078.41	3704.84	4004.79	4187.74	3104.65	2124.66	2187.73	2638.33	3096.56	3661.46	3751.74
Upper middle income	GDP per capita (current US$)	1860.11	1850.24	1861.48	2073.52	2455.29	2918.02	3449.71	4235.12	5119.62	4911.18	5979.91	7163.54	7596.72	8056.66	8218.3	7664.05	7590.18	8335.16	8895.01	9006.04	8649.37
Uruguay	GDP per capita (current US$)	6932.48	6331.16	4115.15	3638.94	4130.1	5233.46	5942.13	7149.37	9328.07	9780.74	12512.6	14975.6	16087.3	18140.9	18131.6	16950.8	16837.9	18995.4	19026	18098.4	15650.5
United States	GDP per capita (current US$)	36330	37133.6	37997.8	39490.3	41724.6	44123.4	46302	48050.2	48570	47194.9	48650.6	50066	51784.4	53291.1	55123.8	56762.7	57866.7	59907.8	62823.3	65120.4	63528.6
Uzbekistan	GDP per capita (current US$)	558.227	456.706	383.343	396.378	465.12	546.777	654.284	830.408	1082.29	1213.27	1742.35	2051.13	2267.62	2419.72	2628.46	2753.97	2704.68	1916.76	1604.26	1795.2	1759.31
St. Vincent and the Grenadines	GDP per capita (current US$)	3760.08	4066.07	4299.37	4500.93	4883.31	5176.13	5775.09	6439.01	6641.5	6503.1	6590.99	6566.48	6754.37	7117.55	7210.62	7386.74	7684.78	7996.66	8399.69	8680.24	8306.37
Venezuela, RB	GDP per capita (current US$)	4795.63	4940.11	3667.2	3243.37	4287.63	5456.32	6769.87	8369.24	11310.8	11641.8	13692.9	10877.1	12937.9	12434	15975.7
British Virgin Islands	GDP per capita (current US$)
Virgin Islands (U.S.)	GDP per capita (current US$)			30062	31731.3	35006.4	40828.7	41377.1	44158.5	39152.4	38753.2	39905.1	38997.1	37795.3	34598	33045.4	34007.4	35325	35365.1	36653.9	38596	39552.2
Vietnam	GDP per capita (current US$)	394.583	409.498	434.81	485.451	551.904	693.19	790.593	913.312	1158.1	1225.85	1684.01	1953.56	2190.23	2367.5	2558.78	2595.23	2760.72	2992.07	3267.23	3491.09	3586.35
Vanuatu	GDP per capita (current US$)	1416.2	1309.05	1299.18	1517.29	1718.26	1814.82	1970.9	2261.46	2525.08	2472.46	2732.55	3064.75	2906.34	2877.44	2861.2	2643.89	2757.2	3032.2	3076.84	3076.59	2917.76
World	GDP per capita (current US$)	5508.43	5401.4	5536.51	6129.1	6820.3	7293.72	7805.61	8687.43	9429.27	8832.3	9558.02	10473.7	10575.7	10738.3	10898.7	10157	10208.9	10746.9	11290.1	11330.5	10895.7
Samoa	GDP per capita (current US$)	1406.77	1435.35	1509.89	1778.84	2168.03	2527.76	2639.81	3011.1	3344.05	3250.95	3494.4	3789.63	3902.31	3989.9	3948.73	4048.47	4105.81	4261.64	4189.05	4308.3	4042.72
Kosovo	GDP per capita (current US$)									2965.45	2847.56	3009.52	3540.82	3410.69	3704.56	3902.53	3520.78	3759.47	4009.36	4384.19	4416.03	4310.93
Yemen, Rep.	GDP per capita (current US$)	518.149	515.14	543.961	583.391	669.103	785.451	867.783	956.231	1153.54	1045.81	1249.06	1284.62	1349.99	1497.75	1557.6	1488.42	1069.82	893.717	701.715	693.816	583.876
South Africa	GDP per capita (current US$)	3241.66	2867.47	2708.42	4095.68	5268.28	5893.19	6139.58	6662.06	6251.88	6444.19	8059.56	8737.04	8173.87	7441.23	6965.14	6204.93	5735.07	6734.48	7048.51	6688.77	5741.64
Zambia	GDP per capita (current US$)	364.026	401.732	399.099	452.287	556.05	720.447	1065.6	1133.44	1393.52	1150.94	1469.36	1644.46	1729.65	1840.32	1724.58	1307.91	1249.92	1495.75	1475.2	1268.12	956.832
Zimbabwe	GDP per capita (current US$)	565.284	569.003	529.187	474.302	477.399	470.784	441.499	425.037	351.839	762.298	937.84	1082.62	1290.19	1408.37	1407.03	1410.33	1421.79	1192.11	2269.18	1421.87	1372.7
