# Supplementary material for: Health systems performance in health outcomes, health financing and COVID-19 pandemic: Lessons from 31 countries
Source: PLoS One. 2025 Oct 30;20(10):e0334693. doi: 10.1371/journal.pone.0334693 (PMC12574844; doi:10.1371/journal.pone.0334693)
Supplement: S1 File — (ZIP) [file pone.0334693.s001.zip › Financing/Iran.xlsx]

## Sheet: Financing
Iran	out of pocket spending as % of total health spending	Prepaid private spending as % of total health spending	Government spending as % of total health spending
2020	38.2	14.72	47.08
2019	37.8	14.24	47.96
2018	37.69	14	48.31
2017	38.99	10.96	50.05
2016	40.58	9.69	49.73
2015	42.59	9.19	48.22
2014	45.62	9.31	45.07
2013	50.14	9.51	40.35
2012	53.95	9.38	36.67
2011	54.71	8.66	36.63
2010	56.97	7.99	35.04
2009	56.61	7.33	36.06
2008	55.59	6.7	37.71
2007	55.94	6.38	37.68
2006	54.07	6.05	39.88
2005	55.01	5.85	39.14
2004	56.65	5.62	37.73
2003	56.16	5.14	38.7
2002	56.79	4.43	38.78
2001	58.83	3.61	37.56
2000	59.23	3.33	37.44
