# Supplementary material for: Health systems performance in health outcomes, health financing and COVID-19 pandemic: Lessons from 31 countries
Source: PLoS One. 2025 Oct 30;20(10):e0334693. doi: 10.1371/journal.pone.0334693 (PMC12574844; doi:10.1371/journal.pone.0334693)
Supplement: S1 File — (ZIP) [file pone.0334693.s001.zip › Financing/Middle_East.xlsx]

## Sheet: Middle-East_Financing
Bahrain	out of pocket spending as % of total health spending	Prepaid private spending as % of total health spending	Government spending as % of total health spending
2020	23.63	9.12	67.25
2019	29.72	11.21	59.07
2018	29.66	11.17	59.17
2017	29.54	11.18	59.28
2016	27.99	10.55	61.46
2015	26.56	9.73	63.71
2014	27.5	9.21	63.29
2013	26.55	8.43	65.02
2012	26.88	8.19	64.93
2011	27.4	8.14	64.46
2010	27.43	7.84	64.73
2009	28.79	7.46	63.75
2008	28.62	6.5	64.88
2007	29.12	5.47	65.41
2006	28.96	4.89	66.15
2005	29.17	4.87	65.96
2004	29.75	5.14	65.11
2003	28.9	5.94	65.16
2002	27.05	6.72	66.23
2001	26.58	7.42	66
2000	26.9	7.88	65.22
Syria
2020	32.99	1.82	65.19
2019	44.42	2.4	53.18
2018	44.17	2.33	53.5
2017	43.09	2.18	54.73
2016	49.16	2.38	48.46
2015	50.48	2.34	47.18
2014	50.93	2.26	46.81
2013	52.21	2.16	45.63
2012	52.89	1.98	45.13
2011	51.8	1.83	46.37
2010	52.84	1.67	45.49
2009	55.58	1.56	42.86
2008	53.61	1.55	44.84
2007	52.43	1.54	46.03
2006	51.93	1.54	46.53
2005	50.34	1.48	48.18
2004	52.19	1.44	46.37
2003	54.08	1.4	44.52
2002	55.64	1.35	43.01
2001	59.62	1.35	39.03
2000	63.11	1.32	35.57
Egypt
2020	59.46	9.44	31.1
2019	60.87	9.51	29.62
2018	60.09	9.8	30.11
2017	59.11	10.55	30.34
2016	59.14	10.23	30.63
2015	59.04	10.11	30.85
2014	59.08	10.53	30.39
2013	58.08	9.7	32.22
2012	58.8	7.99	33.21
2011	60.39	5.95	33.66
2010	60.87	4.54	34.59
2009	61.1	3.6	35.3
2008	61.22	2.96	35.82
2007	60.92	2.6	36.48
2006	61.84	2.31	35.85
2005	61.42	2.2	36.38
2004	63.55	2.05	34.4
2003	63.98	2	34.02
2002	64.17	1.99	33.84
2001	63.46	2.03	34.51
2000	63.46	2.05	34.49
Yemen
2020	63.96	0.87	35.17
2019	70	0.93	29.07
2018	72.3	0.93	26.77
2017	58	0.69	41.31
2016	78.76	0.98	20.26
2015	75.25	0.95	23.8
2014	73.64	1.02	25.34
2013	72.8	1.03	26.17
2012	72.01	1.03	26.96
2011	73.17	1.04	25.79
2010	72.68	1.06	26.26
2009	72.28	1.08	26.64
2008	68.81	1.1	30.09
2007	67.31	1.17	31.52
2006	65.25	1.29	33.46
2005	62	1.45	36.55
2004	60.02	1.73	38.25
2003	54.44	1.99	43.57
2002	51.72	2.26	46.02
2001	48.96	2.34	48.7
2000	47.86	2.31	49.83
Qatar
2020	10.65	13.92	75.43
2019	11.54	14.67	73.79
2018	11.64	14.38	73.98
2017	10.36	12.8	76.84
2016	9	11.04	79.96
2015	8.34	9.8	81.86
2014	8.42	9.21	82.37
2013	9.75	9.23	81.02
2012	11.71	9.08	79.21
2011	14.8	9.14	76.06
2010	16.81	9.02	74.17
2009	17.67	8.48	73.85
2008	19.89	7.94	72.17
2007	18.57	7.06	74.37
2006	18.34	6.77	74.89
2005	18.97	6.82	74.21
2004	19.3	6.95	73.75
2003	21.32	7.53	71.15
2002	23.73	8.18	68.09
2001	26.03	8.59	65.38
2000	29.03	8.76	62.21
