# Supplementary material for: Health systems performance in health outcomes, health financing and COVID-19 pandemic: Lessons from 31 countries
Source: PLoS One. 2025 Oct 30;20(10):e0334693. doi: 10.1371/journal.pone.0334693 (PMC12574844; doi:10.1371/journal.pone.0334693)
Supplement: S1 File — (ZIP) [file pone.0334693.s001.zip › Financing/North_America.xlsx]

## Sheet: North America_Financing
US	out of pocket spending as % of total health spending	Prepaid private spending as % of total health spending	Government spending as % of total health spending
2020	10.14	34.69	55.17
2019	11.31	37.86	50.83
2018	11.36	37.93	50.71
2017	11.44	37.96	50.6
2016	11.57	37.73	50.7
2015	11.76	37.2	51.04
2014	11.95	36.3	51.75
2013	12.19	39.5	48.31
2012	12.26	38.83	48.91
2011	12.36	38.55	49.09
2010	12.5	38.61	48.89
2009	12.76	38.77	48.47
2008	13.21	39.32	47.47
2007	13.53	39.87	46.6
2006	13.71	40.25	46.04
2005	13.83	40.53	45.64
2004	13.98	40.72	45.3
2003	14.15	40.7	45.15
2002	14.4	40.52	45.08
2001	14.66	40.39	44.95
2000	14.92	40.35	44.73
Canada
2020	12.72	13.03	74.25
2019	14.92	14.91	70.17
2018	15.09	14.86	70.05
2017	15.25	14.88	69.87
2016	15.17	14.85	69.98
2015	14	14.81	71.19
2014	14.68	14.84	70.48
2013	14.59	14.74	70.67
2012	14.83	14.71	70.46
2011	15.09	14.67	70.24
2010	15.25	14.66	70.09
2009	15.4	14.76	69.84
2008	15.57	14	70.43
2007	15.61	14.67	69.72
2006	15.61	13.92	70.47
2005	15.43	12.64	71.93
2004	15.32	11.93	72.75
2003	15.38	11.59	73.03
2002	15.76	11.44	72.8
2001	16.09	11.07	72.84
2000	16.55	10.46	72.99
Haiti
2020	50.2	6.01	43.79
2019	57	6.79	36.21
2018	54.52	6.42	39.06
2017	53.76	6.18	40.06
2016	50.57	5.72	43.71
2015	48.42	5.33	46.25
2014	47.56	5.01	47.43
2013	45.16	4.45	50.39
2012	45.17	4.12	50.71
2011	44.33	3.76	51.91
2010	46.05	3.92	50.03
2009	46.06	3.98	49.96
2008	44.89	3.82	51.29
2007	46.78	3.8	49.42
2006	48.71	3.61	47.68
2005	55.6	3.93	40.47
2004	57.98	3.81	38.21
2003	59.03	3.71	37.26
2002	64.46	3.8	31.74
2001	61.9	3.56	34.54
2000	60.64	3.5	35.86
Dominica
2020	25.47	0.95	73.58
2019	31.86	1.18	66.96
2018	29.22	1.13	69.65
2017	31.33	1.26	67.41
2016	31.34	1.25	67.41
2015	34.88	1.36	63.76
2014	35.12	1.38	63.5
2013	34.2	1.35	64.45
2012	34.71	1.36	63.93
2011	32.79	1.26	65.95
2010	37.31	1.43	61.26
2009	41.2	1.55	57.25
2008	41.43	1.61	56.96
2007	42.05	1.75	56.2
2006	42.07	1.87	56.06
2005	42.25	1.97	55.78
2004	42.08	0	57.92
2003	39.13	0	60.87
2002	37.46	0	62.54
2001	37.83	0	62.17
2000	33.6	0	66.4
Cuba
2020	9.97	0	90.03
2019	10.67	0	89.33
2018	10.53	0	89.47
2017	10.33	0	89.67
2016	10.29	0	89.71
2015	10.62	0	89.38
2014	10.8	0	89.2
2013	11.7	0	88.3
2012	11.1	0	88.9
2011	10.67	0	89.33
2010	9.91	0	90.09
2009	9.44	0	90.56
2008	9.67	0	90.33
2007	11.01	0	88.99
2006	12.85	0	87.15
2005	14.72	0	85.28
2004	17.2	0	82.8
2003	18.15	0	81.85
2002	18.37	0	81.63
2001	18.05	0	81.95
2000	17.04	0	82.96
