# Supplementary material for: Health systems performance in health outcomes, health financing and COVID-19 pandemic: Lessons from 31 countries
Source: PLoS One. 2025 Oct 30;20(10):e0334693. doi: 10.1371/journal.pone.0334693 (PMC12574844; doi:10.1371/journal.pone.0334693)
Supplement: S1 File — (ZIP) [file pone.0334693.s001.zip › Financing/South_America.xlsx]

## Sheet: South America_Financing
Brazil	out of pocket spending as % of total health spending	Prepaid private spending as % of total health spending	Government spending as % of total health spending
2020	22.8	29.9	47.3
2019	22.6	31	46.4
2018	25.13	32.14	42.73
2017	25.19	31.59	43.22
2016	25.28	30.72	44
2015	25.56	29.55	44.89
2014	26.35	28.15	45.5
2013	27.41	27.18	45.41
2012	28.33	26.43	45.24
2011	29.19	25.75	45.06
2010	29.59	25.16	45.25
2009	29.92	25.02	45.06
2008	31.38	24.64	43.98
2007	31.89	23.99	44.12
2006	33.09	23.9	43.01
2005	34.09	22.33	43.58
2004	34.95	21.82	43.23
2003	35.66	21.29	43.05
2002	35	21.12	43.88
2001	36.53	20.95	42.52
2000	37.4	20.86	41.74
Argentina
2020	24.28	9.16	66.56
2019	27.57	10.18	62.25
2018	27.13	10.02	62.85
2017	26.76	9.64	63.6
2016	26.99	8.79	64.22
2015	26.41	8.47	65.12
2014	26.82	8.77	64.41
2013	26.39	9.65	63.96
2012	26.29	10.87	62.84
2011	26.42	12.03	61.55
2010	27.11	13.17	59.72
2009	27.85	13.71	58.44
2008	29.4	14	56.6
2007	30.47	14.16	55.37
2006	34	14.61	51.39
2005	32.1	14.89	53.01
2004	30.91	15.16	53.93
2003	29.48	15.09	55.43
2002	30.49	15.4	54.11
2001	28.06	15.14	56.8
2000	27.06	15.24	57.7
Chile
2020	30.24	15.38	54.38
2019	32.74	16.21	51.05
2018	33.24	16.06	50.7
2017	33.74	16.1	50.16
2016	34.29	16.2	49.51
2015	34.34	17.12	48.54
2014	34.24	17.93	47.83
2013	33.83	18.53	47.64
2012	33.63	18.64	47.73
2011	34.02	18.52	47.46
2010	34.53	18.47	47
2009	35.23	18.48	46.29
2008	37.16	18.57	44.27
2007	39.3	18.45	42.25
2006	40.83	18.29	40.88
2005	41.74	18.36	39.9
2004	42.28	18	39.72
2003	42.6	19.19	38.21
2002	42.4	19.75	37.85
2001	42.68	20.26	37.06
2000	42.78	20.55	36.67
Bolivia
2020	21.59	3.75	74.66
2019	22.81	3.86	73.33
2018	23.74	3.94	72.32
2017	25	3.98	71.02
2016	27.23	4.03	68.74
2015	27.98	3.96	68.06
2014	30.08	4.02	65.9
2013	31.79	4.09	64.12
2012	32.83	4.27	62.9
2011	32.23	4.4	63.37
2010	32.62	4.65	62.73
2009	31.31	4.89	63.8
2008	30.52	5.05	64.43
2007	31.09	5.39	63.52
2006	31.68	5.63	62.69
2005	32.25	5.9	61.85
2004	32	5.84	62.16
2003	32.24	5.82	61.94
2002	33.49	5.92	60.59
2001	33.23	5.77	61
2000	33.37	5.45	61.18
Paraguay
2020	35	10.1	54.9
2019	41.79	11.66	46.55
2018	42.71	11.03	46.26
2017	43.21	10.36	46.43
2016	43.45	9.7	46.85
2015	43.66	8.95	47.39
2014	45	8.37	46.63
2013	46.37	7.88	45.75
2012	47.35	7.3	45.35
2011	49.88	6.97	43.15
2010	52.09	6.58	41.33
2009	54.42	6.45	39.13
2008	56.7	6.79	36.51
2007	56.81	7.25	35.94
2006	56.73	7.88	35.39
2005	56.93	7.65	35.42
2004	56.94	9.29	33.77
2003	55.53	9.92	34.55
2002	53.96	10.22	35.82
2001	52.89	10.18	36.93
2000	51.52	9.52	38.96
